# Supplementary material for: Systematics of the new genus Spinosuncus Chen, Zhang & Li with descriptions of four new species (Lepidoptera, Crambidae, Pyraustinae)
Source: Zookeys. 2018 Nov 28;(799):115–51. doi: 10.3897/zookeys.799.23925 (PMC6281707; doi:10.3897/zookeys.799.23925)
Supplement: XML Treatment for Spinosuncus [file zookeys.799.23925-treatment1.xml]

<!DOCTYPE tp:taxon-treatment
  PUBLIC "-//TaxonX//DTD Taxonomic Treatment Publishing DTD v0 20100105//EN" "tax-treatment-NSO.dtd">
<tp:taxon-treatment xmlns:tp="http://www.plazi.org/taxpub"><tp:treatment-meta><kwd-group><label>Taxon classification</label><kwd><named-content xmlns:xlink="http://www.w3.org/1999/xlink" content-type="kingdom">Animalia</named-content></kwd><kwd><named-content xmlns:xlink="http://www.w3.org/1999/xlink" content-type="order">Lepidoptera</named-content></kwd><kwd><named-content xmlns:xlink="http://www.w3.org/1999/xlink" content-type="family">Crambidae</named-content></kwd></kwd-group><mixed-citation publication-type="journal"><person-group><name><surname>Chen</surname><given-names>Kai</given-names></name><name><surname>Zhang</surname><given-names>Dandan</given-names></name><name><surname>Li</surname><given-names>Houhun</given-names></name></person-group><article-title>Systematics of the new genus <italic><tp:taxon-name><tp:taxon-name-part taxon-name-part-type="genus" reg="Spinosuncus">Spinosuncus</tp:taxon-name-part></tp:taxon-name></italic> Chen, Zhang &amp; Li with descriptions of four new species (<tp:taxon-name><tp:taxon-name-part taxon-name-part-type="order">Lepidoptera</tp:taxon-name-part></tp:taxon-name>, <tp:taxon-name><tp:taxon-name-part taxon-name-part-type="family">Crambidae</tp:taxon-name-part></tp:taxon-name>, <tp:taxon-name><tp:taxon-name-part taxon-name-part-type="subfamily">Pyraustinae</tp:taxon-name-part></tp:taxon-name>)</article-title><source>Zookeys</source><day>28</day><month>11</month><year>2018</year><volume>2018</volume><issue>799</issue><fpage>115</fpage><lpage>151</lpage><pub-id pub-id-type="doi">10.3897/zookeys.799.23925</pub-id></mixed-citation></tp:treatment-meta><tp:nomenclature><tp:taxon-name>
              <tp:taxon-name-part taxon-name-part-type="genus" reg="Spinosuncus">Spinosuncus</tp:taxon-name-part>
              <object-id xmlns:xlink="http://www.w3.org/1999/xlink" content-type="zoobank" xlink:type="simple">http://zoobank.org/AF399C02-2BDC-48D6-9A57-384D3DD6F5AD</object-id>
            </tp:taxon-name><tp:taxon-status xmlns:xlink="http://www.w3.org/1999/xlink" xlink:type="simple">gen. n.</tp:taxon-status></tp:nomenclature><tp:treatment-sec sec-type="type species" id="SECID0EBYAE"><title>Type species.</title><p><italic><tp:taxon-name><tp:taxon-name-part taxon-name-part-type="genus" reg="Paliga">Paliga</tp:taxon-name-part><tp:taxon-name-part taxon-name-part-type="species" reg="contractalis">contractalis</tp:taxon-name-part></tp:taxon-name></italic> Warren, 1896</p></tp:treatment-sec><tp:treatment-sec sec-type="diagnosis" id="SECID0ESYAE"><title>Diagnosis.</title><p>Species of <italic><tp:taxon-name><tp:taxon-name-part taxon-name-part-type="genus" reg="Spinosuncus">Spinosuncus</tp:taxon-name-part></tp:taxon-name></italic> can be recognized externally by the yellow to fulvous wing ground colour, the fulvous to brown lines, the distinct subterminal <!--PageBreak--><!--PageBreak--><!--PageBreak-->lines usually arched to CuA<sub>2</sub> then obviously angled or concave near the tornus. Diagnostic characters in the male genitalia are the short and stout, strongly sclerotized uncus distally with two spines or teeth, the lamellate, distally inflated sella set with fin-shaped setae forming editum, the dorsally inflated sacculus with the dorsal margin sclerotized and usually spinulose, the distally broad and usually spinulose phallus, and the spine-like cornuti appear funnel-shaped in the distal end of the vesica. The female genitalia are characterized by the strongly sclerotized lamella postvaginalis always extended dorsolaterally, and the sclerotized transverse band posteriorly in the cup-shaped antrum.</p><p><italic><tp:taxon-name><tp:taxon-name-part taxon-name-part-type="genus" reg="Spinosuncus">Spinosuncus</tp:taxon-name-part></tp:taxon-name></italic> moths are most similar in appearance to <italic><tp:taxon-name><tp:taxon-name-part taxon-name-part-type="genus" reg="Pseudopagyda">Pseudopagyda</tp:taxon-name-part></tp:taxon-name></italic> Slamka, 2013. Some species of <italic><tp:taxon-name><tp:taxon-name-part taxon-name-part-type="genus" reg="Spinosuncus">Spinosuncus</tp:taxon-name-part></tp:taxon-name></italic> can be distinguished by the much smaller wingspan (usually less than 24 mm). However, some <italic><tp:taxon-name><tp:taxon-name-part taxon-name-part-type="genus" reg="Spinosuncus">Spinosuncus</tp:taxon-name-part></tp:taxon-name></italic> species have a similar body size to <italic><tp:taxon-name><tp:taxon-name-part taxon-name-part-type="genus" reg="Pseudopagyda">Pseudopagyda</tp:taxon-name-part></tp:taxon-name></italic>, but they can still be differentiated by the wavy or dentate lines on the wings dorsally, especially the sinuate (rather than oblique, or slightly curved as in <italic><tp:taxon-name><tp:taxon-name-part taxon-name-part-type="genus" reg="Pseudopagyda">Pseudopagyda</tp:taxon-name-part></tp:taxon-name></italic>) anterior part of the postmedial line near the costa. In the male genitalia, the sclerotized uncus, the fin-shaped setae (editum) of the sella, and the inflated sacculus distinguish <italic><tp:taxon-name><tp:taxon-name-part taxon-name-part-type="genus" reg="Spinosuncus">Spinosuncus</tp:taxon-name-part></tp:taxon-name></italic> from <italic><tp:taxon-name><tp:taxon-name-part taxon-name-part-type="genus" reg="Pseudopagyda">Pseudopagyda</tp:taxon-name-part></tp:taxon-name></italic>. In the female genitalia, the long and slender ductus bursae is distinct from the extremely short ductus bursae of <italic><tp:taxon-name><tp:taxon-name-part taxon-name-part-type="genus" reg="Pseudopagyda">Pseudopagyda</tp:taxon-name-part></tp:taxon-name></italic>.</p><!--PageBreak--></tp:treatment-sec><tp:treatment-sec sec-type="description" id="SECID0EH2AE"><title>Description.</title><p><italic>Head</italic>. Frons oblique, yellowish brown, with white lateral bands. Vertex with moderately raised scales projecting between antennae. Labial palpus obliquely upturned, exceeding frons by 2/3 length of head or slightly less, third palpomere porrect, yellowish brown with base contrastingly white. Maxillary palpus small, yellowish brown, tips pale yellow, sometimes mixed with white. Proboscis well developed, with basal scaling white. Antenna pale yellow, with cilia as long as width of corresponding flagellomeres in male. <italic>Thorax</italic>. With appressed scales, yellow. Legs unmodified. Foreleg brown, tibia white with brown cross band medially, tarsus white; midleg pale brown, tibia and tarsus white ventrally; hind leg pale yellow, tinged with white, basal inner spur longer than apical inner spurs. Forewing subtriangular, termen gently arched; retinaculum a tuft of curved bristles from below base of discal cell. Hindwing fan-shaped, costal margin translucent whitish; frenulum simple in male, with two acanthae in female. Wing venation (Figure <xref ref-type="fig" rid="F2">2</xref>) in forewing with cell about half length of wing; R<sub>1</sub> free, from 4/5 of anterior margin of cell, R<sub>2</sub> free but adjacent to stem of R<sub>3</sub>+R<sub>4</sub> in about basal half, R<sub>3</sub> and R<sub>4</sub> stalked to about 2/3, R<sub>4</sub> to just before apex, R<sub>5</sub> parallel to stalked R<sub>3</sub>+R<sub>4</sub> at base then diverging; M<sub>1</sub> moderately close to R<sub>5</sub> at base, M<sub>2</sub> widely separate from M<sub>1</sub>, closing vein concavely curved; M<sub>2</sub>, M<sub>3</sub> and CuA<sub>1</sub> from posterior angle of cell, M<sub>3</sub> closer to M<sub>2</sub> at base than to CuA<sub>1</sub>, then diverging; CuA<sub>2</sub> from 3/5 of posterior margin of cell; 1A faintly sinuate to tornus, 2A forming complete loop and distally recurved before joining 1A, sometimes disconnected. Hindwing with cell about 1/3 length of wing; Sc+R<sub>1</sub> and Rs anastomosing for 1/3 beyond end of discal cell, Rs and M<sub>1</sub> short-stalked, closing vein concave, angled medially; M<sub>3</sub> closer to M<sub>2</sub> at base than to CuA<sub>1</sub>, parallel with M<sub>2</sub> at base, then diverging; 1A complete but weak, 3A curved. <italic>Abdomen</italic>. Slender, usually yellowish, sometimes dark brown, apical margin of segments usually tinged with white. <italic>Male genitalia.</italic> Uncus short and stout, nearly quadrate, with wide base; usually strongly sclerotized; distal end with two or four sharp spines laterally or distally bifid forming two teeth; glabrous or ventrolaterally set with few setae, or densely setose at base of teeth. Tegumen quadrate. Vinculum U-shaped. Saccus short, near triangular, rounded at apex. Valva tongue-shaped, varying in width, tapering towards apex, set with hair-like setae on inner side; transtilla sub-triangular, meeting in middle, usually with setae on dorsal margin; costa simple, costal sclerotized band narrow to broad, extended to beyond 2/3 of dorsal margin; sacculus broad, expanded except basal part, with dorsal margin strongly sclerotized and often spinose; sella slender to broad, lamellate, distally inflated, set with modified setae (editum), varying from fin-shaped to thick, needle-shaped. Juxta heart-shaped to nearly pentagonal. Phallus with distal part broad and moderately setose, usually spinulose; vesica in distal part with numerous spine-like cornuti appear funnel-shaped, sometimes with several large spicules. <italic>Female genitalia</italic>. Ovipositor lobes flat, densely setose. Sinus vaginalis well developed, membranous, usually with sclerotized, streak-like or hook-like notches anterolaterally (absent in <italic><tp:taxon-name><tp:taxon-name-part taxon-name-part-type="genus" reg="Spinosuncus">S.</tp:taxon-name-part><tp:taxon-name-part taxon-name-part-type="species" reg="praepandalis">praepandalis</tp:taxon-name-part></tp:taxon-name></italic> and <italic><tp:taxon-name><tp:taxon-name-part taxon-name-part-type="genus" reg="Spinosuncus">S.</tp:taxon-name-part><tp:taxon-name-part taxon-name-part-type="species" reg="curvisetaceus">curvisetaceus</tp:taxon-name-part></tp:taxon-name></italic>); lamella postvaginalis band-shaped, sclerotized (weakly sclerotized in <italic><tp:taxon-name><tp:taxon-name-part taxon-name-part-type="genus" reg="Spinosuncus">S.</tp:taxon-name-part><tp:taxon-name-part taxon-name-part-type="species" reg="contractalis">contractalis</tp:taxon-name-part></tp:taxon-name></italic>, <italic><tp:taxon-name><tp:taxon-name-part taxon-name-part-type="genus" reg="Spinosuncus">S.</tp:taxon-name-part><tp:taxon-name-part taxon-name-part-type="species" reg="rectacutus">rectacutus</tp:taxon-name-part></tp:taxon-name></italic> and <italic><tp:taxon-name><tp:taxon-name-part taxon-name-part-type="genus" reg="Spinosuncus">S.</tp:taxon-name-part><tp:taxon-name-part taxon-name-part-type="species" reg="brevacutus">brevacutus</tp:taxon-name-part></tp:taxon-name></italic>), always extended dorsolaterally. Antrum membranous or sclerotized and granulated, cup-shaped, with sclerotized transverse band posteriorly. Ductus seminalis originating from anterior end <!--PageBreak-->of colliculum. Ductus bursae with base slightly rotated, as long as or longer than length or diameter of corpus bursae; colliculum ring-shaped, sclerotized. Corpus bursae drop-shaped or globular; accessory bursa present, sometimes with second signum at base; main signum rhomboid.</p><fig id="F2" position="float" orientation="portrait"><label>Figure 2.</label><caption><p>Wing venation of <italic><tp:taxon-name><tp:taxon-name-part taxon-name-part-type="genus" reg="Spinosuncus">Spinosuncus</tp:taxon-name-part><tp:taxon-name-part taxon-name-part-type="species" reg="praepandalis">praepandalis</tp:taxon-name-part></tp:taxon-name></italic>.</p></caption><graphic xmlns:xlink="http://www.w3.org/1999/xlink" xlink:href="zookeys-799-115-g002.jpg" position="float" orientation="portrait" xlink:type="simple" id="oo_245517.jpg"/></fig></tp:treatment-sec><tp:treatment-sec sec-type="biology" id="SECID0EDAAG"><title>Biology.</title><p>All of the Chinese material has been collected during the night at light. Host information is currently unavailable. <italic><tp:taxon-name><tp:taxon-name-part taxon-name-part-type="genus" reg="Spinosuncus">Spinosuncus</tp:taxon-name-part><tp:taxon-name-part taxon-name-part-type="species" reg="aureolalis">aureolalis</tp:taxon-name-part></tp:taxon-name></italic> and <italic><tp:taxon-name><tp:taxon-name-part taxon-name-part-type="genus" reg="Spinosuncus">S.</tp:taxon-name-part><tp:taxon-name-part taxon-name-part-type="species" reg="contractalis">contractalis</tp:taxon-name-part></tp:taxon-name></italic> occur sympatrically with species of <italic><tp:taxon-name><tp:taxon-name-part taxon-name-part-type="genus" reg="Pseudopagyda">Pseudopagyda</tp:taxon-name-part></tp:taxon-name></italic> in some places. According to <xref ref-type="bibr" rid="B2">Bänziger (1995)</xref>, they are not lachryphagous.</p></tp:treatment-sec><tp:treatment-sec sec-type="distribution" id="SECID0EKBAG"><title>Distribution.</title><p><italic><tp:taxon-name><tp:taxon-name-part taxon-name-part-type="genus" reg="Spinosuncus">Spinosuncus</tp:taxon-name-part></tp:taxon-name></italic> occurs in South China (Figure <xref ref-type="fig" rid="F12">28</xref>), India, and Thailand.</p></tp:treatment-sec><tp:treatment-sec sec-type="etymology" id="SECID0E2BAG"><title>Etymology.</title><p>The generic name is a compound word that refers to the uncus distally with spines (“<italic>spinosus</italic>” in Latin). The resultant name is masculine in gender.</p><!--PageBreak--></tp:treatment-sec><tp:treatment-sec><!--Section generated to contain objects referenced in tp:taxon-treatment.--><fig id="F12" position="float" orientation="portrait"><label>Figure 28.</label><caption><p>Distribution of <italic><tp:taxon-name><tp:taxon-name-part taxon-name-part-type="genus" reg="Spinosuncus">Spinosuncus</tp:taxon-name-part></tp:taxon-name></italic> species in China. <bold>A</bold> Distance between Bubang and Nabang.</p></caption><graphic xmlns:xlink="http://www.w3.org/1999/xlink" xlink:href="zookeys-799-115-g012.jpg" position="float" orientation="portrait" xlink:type="simple" id="oo_245529.jpg"/></fig></tp:treatment-sec><ref-list><ref id="B2"><mixed-citation xmlns:xlink="http://www.w3.org/1999/xlink" xlink:type="simple"><person-group><name name-style="western"><surname>Bänziger</surname><given-names>H</given-names></name></person-group> (<year>1995</year>) <italic><tp:taxon-name><tp:taxon-name-part taxon-name-part-type="genus">Microstega</tp:taxon-name-part><tp:taxon-name-part taxon-name-part-type="species">homoculorum</tp:taxon-name-part></tp:taxon-name></italic> sp. n. the most frequently observed lachryphagous moth of man (<tp:taxon-name><tp:taxon-name-part taxon-name-part-type="order">Lepidoptera</tp:taxon-name-part></tp:taxon-name>, <tp:taxon-name><tp:taxon-name-part taxon-name-part-type="family">Pyralidae</tp:taxon-name-part></tp:taxon-name>: <tp:taxon-name><tp:taxon-name-part taxon-name-part-type="subfamily">Pyraustinae</tp:taxon-name-part></tp:taxon-name>). Revue Suisse de Zoologie 102(2): 265–276.</mixed-citation></ref></ref-list></tp:taxon-treatment>
