# Supplementary material for: Systematics of the new genus Spinosuncus Chen, Zhang & Li with descriptions of four new species (Lepidoptera, Crambidae, Pyraustinae)
Source: Zookeys. 2018 Nov 28;(799):115–51. doi: 10.3897/zookeys.799.23925 (PMC6281707; doi:10.3897/zookeys.799.23925)
Supplement: XML Treatment for Spinosuncus contractalis [file zookeys.799.23925-treatment2.xml]

<!DOCTYPE tp:taxon-treatment
  PUBLIC "-//TaxonX//DTD Taxonomic Treatment Publishing DTD v0 20100105//EN" "tax-treatment-NSO.dtd">
<tp:taxon-treatment xmlns:tp="http://www.plazi.org/taxpub"><tp:treatment-meta><kwd-group><label>Taxon classification</label><kwd><named-content xmlns:xlink="http://www.w3.org/1999/xlink" content-type="kingdom">Animalia</named-content></kwd><kwd><named-content xmlns:xlink="http://www.w3.org/1999/xlink" content-type="order">Lepidoptera</named-content></kwd><kwd><named-content xmlns:xlink="http://www.w3.org/1999/xlink" content-type="family">Crambidae</named-content></kwd></kwd-group><mixed-citation publication-type="journal"><person-group><name><surname>Chen</surname><given-names>Kai</given-names></name><name><surname>Zhang</surname><given-names>Dandan</given-names></name><name><surname>Li</surname><given-names>Houhun</given-names></name></person-group><article-title>Systematics of the new genus <italic><tp:taxon-name><tp:taxon-name-part taxon-name-part-type="genus" reg="Spinosuncus">Spinosuncus</tp:taxon-name-part></tp:taxon-name></italic> Chen, Zhang &amp; Li with descriptions of four new species (<tp:taxon-name><tp:taxon-name-part taxon-name-part-type="order">Lepidoptera</tp:taxon-name-part></tp:taxon-name>, <tp:taxon-name><tp:taxon-name-part taxon-name-part-type="family">Crambidae</tp:taxon-name-part></tp:taxon-name>, <tp:taxon-name><tp:taxon-name-part taxon-name-part-type="subfamily">Pyraustinae</tp:taxon-name-part></tp:taxon-name>)</article-title><source>Zookeys</source><day>28</day><month>11</month><year>2018</year><volume>2018</volume><issue>799</issue><fpage>115</fpage><lpage>151</lpage><pub-id pub-id-type="doi">10.3897/zookeys.799.23925</pub-id></mixed-citation></tp:treatment-meta><tp:nomenclature><tp:taxon-name>
              <tp:taxon-name-part taxon-name-part-type="genus" reg="Spinosuncus">Spinosuncus</tp:taxon-name-part>
              <tp:taxon-name-part taxon-name-part-type="species" reg="contractalis">contractalis</tp:taxon-name-part>
            </tp:taxon-name><tp:taxon-authority>(Warren, 1896)</tp:taxon-authority><tp:taxon-status xmlns:xlink="http://www.w3.org/1999/xlink" xlink:type="simple">comb. n.</tp:taxon-status><xref ref-type="fig" rid="F3">Figs 3</xref><xref ref-type="fig" rid="F4">, 10</xref><xref ref-type="fig" rid="F8">, 19</xref><xref ref-type="fig" rid="F12">, 28</xref><tp:nomenclature-citation-list><tp:nomenclature-citation><tp:taxon-name>
                  <tp:taxon-name-part taxon-name-part-type="genus" reg="Paliga">Paliga</tp:taxon-name-part>
                  <tp:taxon-name-part taxon-name-part-type="species" reg="contractalis">contractalis</tp:taxon-name-part>
                </tp:taxon-name><comment>Warren, 1896, 18(6): 123.</comment></tp:nomenclature-citation><tp:nomenclature-citation><tp:taxon-name>
                  <tp:taxon-name-part taxon-name-part-type="genus" reg="Microstega">Microstega</tp:taxon-name-part>
                  <tp:taxon-name-part taxon-name-part-type="species" reg="contractalis">contractalis</tp:taxon-name-part>
                </tp:taxon-name><comment>(Warren) Bänziger, 1995: 270.</comment></tp:nomenclature-citation></tp:nomenclature-citation-list></tp:nomenclature><tp:treatment-sec sec-type="material" id="SECID0ESEAG"><title>Material examined.</title><p><bold>Type material.</bold> Lectotype, 1♂; Khasis, Warren Type, <tp:taxon-name><tp:taxon-name-part taxon-name-part-type="family">Pyralidae</tp:taxon-name-part></tp:taxon-name> Brit. Slide No. 8677 (<named-content xmlns:xlink="http://www.w3.org/1999/xlink" content-type="dwc:institutional_code" xlink:type="simple">NHMUK</named-content>), designated by <xref ref-type="bibr" rid="B2">Bänziger (1995)</xref>.</p></tp:treatment-sec><tp:treatment-sec sec-type="material" id="SECID0EIFAG"><title>Other material examined.</title><p><bold>CHINA, Hainan</bold>: 2♂, 1♀, Bawangling, Changjiang, <named-content xmlns:xlink="http://www.w3.org/1999/xlink" content-type="dwc:verbatimCoordinates" xlink:type="simple"><named-content content-type="geo-json" specific-use="{&#34;type&#34;:&#34;Point&#34;,&#34;coordinates&#34;:[109.080000,19.120000]}" id="NCID0ETFAG" xlink:type="simple">19.12N, 109.08E</named-content></named-content>, alt. 161 m, 22.VII.2014, leg. Cong Peixin, Hu Sha and Liu Linjie, genitalia slide no. ZDD12049 (♂) (<named-content xmlns:xlink="http://www.w3.org/1999/xlink" content-type="dwc:institutional_code" xlink:type="simple">NKU</named-content>); 1♀, Bawangling, 11.VI.2010, leg. Kang Li, genitalia slide no. SYSU0185; 1♂, 1♀, Jianfengling, 5.VI.2010, leg. Kang Li, genitalia slide no. SYSU0174 (♂); 1♀, Jianfengling, <named-content xmlns:xlink="http://www.w3.org/1999/xlink" content-type="dwc:verbatimCoordinates" xlink:type="simple"><named-content content-type="geo-json" specific-use="{&#34;type&#34;:&#34;Point&#34;,&#34;coordinates&#34;:[108.850000,18.750000]}" id="NCID0EAGAG" xlink:type="simple">18.75N, 108.85E</named-content></named-content>, alt. 969 m, 12.IX.2013, leg. Xie Weicai, genitalia slide no. SYSU0067; 1♂, Bangxi Reserve, <named-content xmlns:xlink="http://www.w3.org/1999/xlink" content-type="dwc:verbatimCoordinates" xlink:type="simple"><named-content content-type="geo-json" specific-use="{&#34;type&#34;:&#34;Point&#34;,&#34;coordinates&#34;:[109.100000,19.370000]}" id="NCID0EIGAG" xlink:type="simple">19.37N, 109.10E</named-content></named-content>, alt. 97 m, 2.IX.2013, leg. Chen Xiaohua, genitalia slide no. SYSU0017; 1♂, Nankai Town, Baisha, <named-content xmlns:xlink="http://www.w3.org/1999/xlink" content-type="dwc:verbatimCoordinates" xlink:type="simple"><named-content content-type="geo-json" specific-use="{&#34;type&#34;:&#34;Point&#34;,&#34;coordinates&#34;:[109.400000,19.050000]}" id="NCID0EQGAG" xlink:type="simple">19.05N, 109.40E</named-content></named-content>, alt. 294 m, 19.V.2013, leg. Li Jinwei, genitalia slide no. SYSU0065; 1♂, Sanya Village, Fanjia, <named-content xmlns:xlink="http://www.w3.org/1999/xlink" content-type="dwc:verbatimCoordinates" xlink:type="simple"><named-content content-type="geo-json" specific-use="{&#34;type&#34;:&#34;Point&#34;,&#34;coordinates&#34;:[109.650000,19.250000]}" id="NCID0EYGAG" xlink:type="simple">19.25N, 109.65E</named-content></named-content>, alt. 302 m, 27.X.2013, leg. Chen Kai and Chen Xiaohua, genitalia slide no. SYSU0040; 1♀, Mt. Diaoluoshan, alt. 500 m, 24.V.2014, leg. Xu Dan and Xu Lijun, genitalia slide no. SYSU0914; 1♀, Wuzhishan Natural Reserve, <named-content xmlns:xlink="http://www.w3.org/1999/xlink" content-type="dwc:verbatimCoordinates" xlink:type="simple"><named-content content-type="geo-json" specific-use="{&#34;type&#34;:&#34;Point&#34;,&#34;coordinates&#34;:[109.650000,18.880000]}" id="NCID0EAHAG" xlink:type="simple">18.88N, 109.65E</named-content></named-content>, alt. 742 m, 21.V.2015, leg. Cong Xinpei, Guan Wei and Hu Sha (<named-content xmlns:xlink="http://www.w3.org/1999/xlink" content-type="dwc:institutional_code" xlink:type="simple">NKU</named-content>); <bold>Yunnan</bold>: 3♂, Bawan, Baoshan, alt. 1040 m, 9.VIII.2007, leg. Zhang Dandan, genitalia slide no. SYSU0019; 5♂, 1♀, Baihualing, Baoshan, alt. 1520 m, 11,13.VII.2007, leg. Zhang Dandan, genitalia slides no. CXH12155 (♂), SYSU0039 (♂), SYSU0047 (♂), SYSU0073 (♀); 2♂, Baihualing, Mt. Gaoligongshan, Baoshan City, <named-content xmlns:xlink="http://www.w3.org/1999/xlink" content-type="dwc:verbatimCoordinates" xlink:type="simple"><named-content content-type="geo-json" specific-use="{&#34;type&#34;:&#34;Point&#34;,&#34;coordinates&#34;:[98.800000,25.300000]}" id="NCID0EPHAG" xlink:type="simple">25.30N, 98.80E</named-content></named-content>, alt. 1473 m, 29.VII.2013, leg. Liu Shurong, Teng Kaijian and Wang Yuqi (<named-content xmlns:xlink="http://www.w3.org/1999/xlink" content-type="dwc:institutional_code" xlink:type="simple">NKU</named-content>); 1♂, Baihualing, Mt. Gaoligongshan, Baoshan City, <named-content xmlns:xlink="http://www.w3.org/1999/xlink" content-type="dwc:verbatimCoordinates" xlink:type="simple"><named-content content-type="geo-json" specific-use="{&#34;type&#34;:&#34;Point&#34;,&#34;coordinates&#34;:[98.800000,25.300000]}" id="NCID0E3HAG" xlink:type="simple">25.30N, 98.80E</named-content></named-content>, alt. 1473 m, 7.VIII.2014, leg. Liu Shurong, Rong Hua and Teng Kaijian (<named-content xmlns:xlink="http://www.w3.org/1999/xlink" content-type="dwc:institutional_code" xlink:type="simple">NKU</named-content>); 1♂, Dahaoping, alt. 2020 m, 6.VIII.2007, leg. Zhang Dandan; 1♂, Jingpozhai, Nabang, Yingjiang, <named-content xmlns:xlink="http://www.w3.org/1999/xlink" content-type="dwc:verbatimCoordinates" xlink:type="simple"><named-content content-type="geo-json" specific-use="{&#34;type&#34;:&#34;Point&#34;,&#34;coordinates&#34;:[97.390000,24.710000]}" id="NCID0EJIAG" xlink:type="simple">24.71N, 97.39E</named-content></named-content>, alt. 231 m, 3.VIII.2013, leg. Liu Shurong, Teng Kaijian and Wang Yuqi (<named-content xmlns:xlink="http://www.w3.org/1999/xlink" content-type="dwc:institutional_code" xlink:type="simple">NKU</named-content>); 2♂, 1♀, 55 km site, Xishuangbanna Natural Reserve, 23.V.2015, leg. Zhang Zhenguo, genitalia slide no. ZDD12053 (♂, molecular voucher no. SYSU-LEP0153) (<named-content xmlns:xlink="http://www.w3.org/1999/xlink" content-type="dwc:institutional_code" xlink:type="simple">NKU</named-content>); 1♂, Yexiang Valley, Xishuangbanna, <named-content xmlns:xlink="http://www.w3.org/1999/xlink" content-type="dwc:verbatimCoordinates" xlink:type="simple"><named-content content-type="geo-json" specific-use="{&#34;type&#34;:&#34;Point&#34;,&#34;coordinates&#34;:[100.870000,22.170000]}" id="NCID0E2IAG" xlink:type="simple">22.17N, 100.87E</named-content></named-content>, alt. 762 m, 18.VII.2014, leg. Guan Wei, Liu Shurong and Wang Xiuchun (<named-content xmlns:xlink="http://www.w3.org/1999/xlink" content-type="dwc:institutional_code" xlink:type="simple">NKU</named-content>); 2♂, 1♀, Yexiang Valley, Xishuangbanna, <named-content xmlns:xlink="http://www.w3.org/1999/xlink" content-type="dwc:verbatimCoordinates" xlink:type="simple"><named-content content-type="geo-json" specific-use="{&#34;type&#34;:&#34;Point&#34;,&#34;coordinates&#34;:[100.870000,22.170000]}" id="NCID0EIJAG" xlink:type="simple">22.17N, 100.87E</named-content></named-content>, alt. 762 m, 10–12.VII.2015, leg. Bai Xia and Teng Kaijian, genitalia slide no. ZDD12048 (♂, molecular voucher no. SYSU-LEP0135) (<named-content xmlns:xlink="http://www.w3.org/1999/xlink" content-type="dwc:institutional_code" xlink:type="simple">NKU</named-content>); 1♂, Guanping, Mengyang, alt. 1200 m, 20.VIII.2005, leg. Ren Yingdang, genitalia slide no. CYP12056 (<named-content xmlns:xlink="http://www.w3.org/1999/xlink" content-type="dwc:institutional_code" xlink:type="simple">NKU</named-content>); 1♂, Nanla River, Bubang, Mengla, <named-content xmlns:xlink="http://www.w3.org/1999/xlink" content-type="dwc:verbatimCoordinates" xlink:type="simple"><named-content content-type="geo-json" specific-use="{&#34;type&#34;:&#34;Point&#34;,&#34;coordinates&#34;:[101.580000,21.590000]}" id="NCID0E1JAG" xlink:type="simple">21.59N, 101.58E</named-content></named-content>, alt. 652 m, 15.VII.2013, leg. Liu Shurong, Teng Kaijian and Wang Yuqi (<named-content xmlns:xlink="http://www.w3.org/1999/xlink" content-type="dwc:institutional_code" xlink:type="simple">NKU</named-content>); 1♀, Yaoqu Town, Xishuangbanna, alt. 780 m, 26.V.2015, leg. Tao Manfei, genitalia slide no. SYSU0913, molecular voucher no. SYSU-LEP0133; <bold>Tibet</bold>: 1♀, Medog, alt. 1103 m, 8.VII.2013, leg. Li Jinwei, genitalia slide no. SYSU0915.</p></tp:treatment-sec><tp:treatment-sec sec-type="diagnosis" id="SECID0EGKAG"><title>Diagnosis.</title><p>Within the genus, <italic><tp:taxon-name><tp:taxon-name-part taxon-name-part-type="genus" reg="Spinosuncus">S.</tp:taxon-name-part><tp:taxon-name-part taxon-name-part-type="species" reg="contractalis">contractalis</tp:taxon-name-part></tp:taxon-name></italic> resembles <italic><tp:taxon-name><tp:taxon-name-part taxon-name-part-type="genus" reg="Spinosuncus">S.</tp:taxon-name-part><tp:taxon-name-part taxon-name-part-type="species" reg="rectacutus">rectacutus</tp:taxon-name-part></tp:taxon-name></italic> and <italic><tp:taxon-name><tp:taxon-name-part taxon-name-part-type="genus" reg="Spinosuncus">S.</tp:taxon-name-part><tp:taxon-name-part taxon-name-part-type="species" reg="brevacutus">brevacutus</tp:taxon-name-part></tp:taxon-name></italic> in the relatively small wingspan, the almost indistinguishable wing pattern, the glabrous uncus, a row of dense setae on the transtilla dorsally, the two sclerotized notches anterolaterally on the sinus vaginalis and the short ductus bursae (approximately as long as the length of the corpus bursae). However, it can be differentiated from <italic><tp:taxon-name><tp:taxon-name-part taxon-name-part-type="genus" reg="Spinosuncus">S.</tp:taxon-name-part><tp:taxon-name-part taxon-name-part-type="species" reg="rectacutus">rectacutus</tp:taxon-name-part></tp:taxon-name></italic> by the somewhat more sinuate postmedial line of the forewing near costa, in the male genitalia by the shorter, excurved spines of the uncus and the acinaciform, densely spinous extension of the sacculus distally. In the female genitalia, it is characterized by the curved sclerotized notches anterolaterally on the sinus vaginalis. The differences between <italic><tp:taxon-name><tp:taxon-name-part taxon-name-part-type="genus" reg="Spinosuncus">S.</tp:taxon-name-part><tp:taxon-name-part taxon-name-part-type="species" reg="contractalis">contractalis</tp:taxon-name-part></tp:taxon-name></italic> and <italic><tp:taxon-name><tp:taxon-name-part taxon-name-part-type="genus" reg="Spinosuncus">S.</tp:taxon-name-part><tp:taxon-name-part taxon-name-part-type="species" reg="brevacutus">brevacutus</tp:taxon-name-part></tp:taxon-name></italic> are given in the diagnosis of the latter species.</p></tp:treatment-sec><tp:treatment-sec sec-type="redescription" id="SECID0EOMAG"><title>Redescription.</title><p><italic>Head</italic>. As for the genus. <italic>Thorax</italic>. Yellow. Legs as described for the genus. Wingspan 18–22 mm. Wings yellow, lines fulvous. Forewing broadly triangular with moderately arched termen; antemedial line weakly sinuate from about 1/4 of costa to 2/5 of posterior margin; orbicular stigma small, sometimes faint; reniform stigma a fulvous, slightly curved streak; posterior angle of cell outwardly followed by a fulvous mark; postmedial line from 3/5 of costa slightly sinuate to beyond basal half of CuA<sub>1</sub>, bent inwardly to 1/3 of CuA<sub>2</sub>, then to 2/3 of posterior margin; subterminal line from distal end of R<sub>2</sub>, arched to about 4/5 of CuA<sub>2</sub>, then concave to 4/5 of posterior margin; fringe yellowish brown. Hindwing with costa and posterior margin translucent whitish; posterior angle of cell outwardly followed by a fulvous mark; postmedial line straight from basal half of M<sub>1</sub> to distal third of CuA<sub>2</sub>, bent inwardly to basal third of CuA<sub>2</sub>, then straight to near end of 2A; subterminal line from distal third of R<sub>S</sub>, arched, tapering to CuA<sub>2</sub>, then concave to distal end of 1A; fringe as in forewing. <italic>Abdomen</italic>. Yellow dorsally, apical margin of segments tinged with white. <italic>Male genitalia</italic> (Figure <xref ref-type="fig" rid="F4">10</xref>). Uncus with lateral margin strongly bulging near distal end, with a sharply widened base; without setae; with two outwardly curved, pointed spines, weakly dentate between the spines. Valva of medium width, slightly narrowing towards apex, length approximately 2× its maximal width; transtilla dorsally strongly sclerotized and set with dense setae; costal sclerotized band narrow, slightly expanded to 2/3 of dorsal margin; sacculus with distal half expanded, forming acinaciform sclerotized process, dorsally set with dense spines; sella long and slender, rod-like, distal end strongly inflated, set with several narrow, fin-shaped setae forming editum, each seta with apex evenly divided into several filaments. Juxta heart-shaped, deeply divided distally. Phallus with distal 1/3 expanded and spinulose; vesica in distal part with numerous spine-like cornuti appear funnel-shaped (Figure <xref ref-type="fig" rid="F4">10C</xref>). <italic>Female genitalia</italic> (Figure <xref ref-type="fig" rid="F8">19</xref>). Posterior apophysis with small expansion at basal third; anterior apophysis with small expansion beyond basal half. Sinus vaginalis with two curved, sclerotized notches anterolaterally; lamella postvaginalis weakly sclerotized medially, most strongly sclerotized dorsolaterally. Antrum membranous. Ductus bursae moderately broad, nearly as long as length of corpus bursae; colliculum narrow medially. Corpus bursae approximatively drop-shaped; accessory bursa arising from posterior 1/3 of corpus bursae, <!--PageBreak-->with small, densely spinulose second signum beside its base; rhombic signum with two opposing angles bearing well developed carinae and closely separated medially, the other two angles bearing dense spines.</p><fig id="F3" position="float" orientation="portrait"><label>Figures 3–9.</label><caption><p>Adults of <italic><tp:taxon-name><tp:taxon-name-part taxon-name-part-type="genus" reg="Spinosuncus">Spinosuncus</tp:taxon-name-part></tp:taxon-name></italic> spp. <bold>3</bold><italic><tp:taxon-name><tp:taxon-name-part taxon-name-part-type="genus" reg="Spinosuncus">S.</tp:taxon-name-part><tp:taxon-name-part taxon-name-part-type="species" reg="contractalis">contractalis</tp:taxon-name-part></tp:taxon-name></italic>, male (Dahaoping, Yunnan) <bold>4</bold><italic><tp:taxon-name><tp:taxon-name-part taxon-name-part-type="genus" reg="Spinosuncus">S.</tp:taxon-name-part><tp:taxon-name-part taxon-name-part-type="species" reg="rectacutus">rectacutus</tp:taxon-name-part></tp:taxon-name></italic>, holotype, male (Weng’ang Town, Guizhou) <bold>5</bold><italic><tp:taxon-name><tp:taxon-name-part taxon-name-part-type="genus" reg="Spinosuncus">S.</tp:taxon-name-part><tp:taxon-name-part taxon-name-part-type="species" reg="brevacutus">brevacutus</tp:taxon-name-part></tp:taxon-name></italic>, holotype, male (Weng’ang Town, Guizhou) <bold>6</bold><italic><tp:taxon-name><tp:taxon-name-part taxon-name-part-type="genus" reg="Spinosuncus">S.</tp:taxon-name-part><tp:taxon-name-part taxon-name-part-type="species" reg="praepandalis">praepandalis</tp:taxon-name-part></tp:taxon-name></italic>, male (Weng’ang Town, Guizhou) <bold>7</bold><italic><tp:taxon-name><tp:taxon-name-part taxon-name-part-type="genus" reg="Spinosuncus">S.</tp:taxon-name-part><tp:taxon-name-part taxon-name-part-type="species" reg="curvisetaceus">curvisetaceus</tp:taxon-name-part></tp:taxon-name></italic>, paratype, male (Tongmu Village, Fujian) <bold>8</bold><italic><tp:taxon-name><tp:taxon-name-part taxon-name-part-type="genus" reg="Spinosuncus">S.</tp:taxon-name-part><tp:taxon-name-part taxon-name-part-type="species" reg="aureolalis">aureolalis</tp:taxon-name-part></tp:taxon-name></italic>, male (Bubang, Yunnan) <bold>9</bold><italic><tp:taxon-name><tp:taxon-name-part taxon-name-part-type="genus" reg="Spinosuncus">S.</tp:taxon-name-part><tp:taxon-name-part taxon-name-part-type="species" reg="quadracutus">quadracutus</tp:taxon-name-part></tp:taxon-name></italic>, paratype, male (Mt. Limu, Hainan). Scale bars: 5.0 mm.</p></caption><graphic xmlns:xlink="http://www.w3.org/1999/xlink" xlink:href="zookeys-799-115-g003.jpg" position="float" orientation="portrait" xlink:type="simple" id="oo_245518.jpg"/></fig><fig id="F4" position="float" orientation="portrait"><label>Figures 10–12.</label><caption><p>Male genitalia of <italic><tp:taxon-name><tp:taxon-name-part taxon-name-part-type="genus" reg="Spinosuncus">Spinosuncus</tp:taxon-name-part></tp:taxon-name></italic> spp. <bold>10</bold><italic><tp:taxon-name><tp:taxon-name-part taxon-name-part-type="genus" reg="Spinosuncus">S.</tp:taxon-name-part><tp:taxon-name-part taxon-name-part-type="species" reg="contractalis">contractalis</tp:taxon-name-part></tp:taxon-name></italic>, Hainan (genitalia slide no. SYSU0017) <bold>11</bold><italic><tp:taxon-name><tp:taxon-name-part taxon-name-part-type="genus" reg="Spinosuncus">S.</tp:taxon-name-part><tp:taxon-name-part taxon-name-part-type="species" reg="rectacutus">rectacutus</tp:taxon-name-part></tp:taxon-name></italic>, Guangxi (genitalia slide no. SYSU0044) <bold>12</bold><italic><tp:taxon-name><tp:taxon-name-part taxon-name-part-type="genus" reg="Spinosuncus">S.</tp:taxon-name-part><tp:taxon-name-part taxon-name-part-type="species" reg="brevacutus">brevacutus</tp:taxon-name-part></tp:taxon-name></italic>, Guizhou (genitalia slide no. SYSU0910). <bold>A</bold>: Whole genitalia. <bold>B</bold>: Base of valva dorsally. <bold>C</bold>: Apex of phallus. Scale bars: 0.5 mm.</p></caption><graphic xmlns:xlink="http://www.w3.org/1999/xlink" xlink:href="zookeys-799-115-g004.jpg" position="float" orientation="portrait" xlink:type="simple" id="oo_245520.jpg"/></fig></tp:treatment-sec><tp:treatment-sec sec-type="distribution" id="SECID0EOTAG"><title>Distribution.</title><p>(Figure <xref ref-type="fig" rid="F12">28</xref>). China (Hainan, Yunnan, Tibet), India, Thailand.</p><!--PageBreak--></tp:treatment-sec><tp:treatment-sec><!--Section generated to contain objects referenced in tp:taxon-treatment.--><fig id="F8" position="float" orientation="portrait"><label>Figures 19–21.</label><caption><p>Female genitalia of <italic><tp:taxon-name><tp:taxon-name-part taxon-name-part-type="genus" reg="Spinosuncus">Spinosuncus</tp:taxon-name-part></tp:taxon-name></italic> spp. <bold>19</bold><italic><tp:taxon-name><tp:taxon-name-part taxon-name-part-type="genus" reg="Spinosuncus">S.</tp:taxon-name-part><tp:taxon-name-part taxon-name-part-type="species" reg="contractalis">contractalis</tp:taxon-name-part></tp:taxon-name></italic>, Hainan (genitalia slide no. SYSU0185) <bold>20</bold><italic><tp:taxon-name><tp:taxon-name-part taxon-name-part-type="genus" reg="Spinosuncus">S.</tp:taxon-name-part><tp:taxon-name-part taxon-name-part-type="species" reg="rectacutus">rectacutus</tp:taxon-name-part></tp:taxon-name></italic>, Guangxi (genitalia slide no. SYSU0979) <bold>21</bold><italic><tp:taxon-name><tp:taxon-name-part taxon-name-part-type="genus" reg="Spinosuncus">S.</tp:taxon-name-part><tp:taxon-name-part taxon-name-part-type="species" reg="brevacutus">brevacutus</tp:taxon-name-part></tp:taxon-name></italic>, Guizhou (genitalia slide no. SYSU0978). A–B: Ventral views. B: Posterad of colliculum. Scale bars: 1.0 mm.</p></caption><graphic xmlns:xlink="http://www.w3.org/1999/xlink" xlink:href="zookeys-799-115-g008.jpg" position="float" orientation="portrait" xlink:type="simple" id="oo_245524.jpg"/></fig><fig id="F12" position="float" orientation="portrait"><label>Figure 28.</label><caption><p>Distribution of <italic><tp:taxon-name><tp:taxon-name-part taxon-name-part-type="genus" reg="Spinosuncus">Spinosuncus</tp:taxon-name-part></tp:taxon-name></italic> species in China. <bold>A</bold> Distance between Bubang and Nabang.</p></caption><graphic xmlns:xlink="http://www.w3.org/1999/xlink" xlink:href="zookeys-799-115-g012.jpg" position="float" orientation="portrait" xlink:type="simple" id="oo_245529.jpg"/></fig></tp:treatment-sec><ref-list><ref id="B2"><mixed-citation xmlns:xlink="http://www.w3.org/1999/xlink" xlink:type="simple"><person-group><name name-style="western"><surname>Bänziger</surname><given-names>H</given-names></name></person-group> (<year>1995</year>) <italic><tp:taxon-name><tp:taxon-name-part taxon-name-part-type="genus">Microstega</tp:taxon-name-part><tp:taxon-name-part taxon-name-part-type="species">homoculorum</tp:taxon-name-part></tp:taxon-name></italic> sp. n. the most frequently observed lachryphagous moth of man (<tp:taxon-name><tp:taxon-name-part taxon-name-part-type="order">Lepidoptera</tp:taxon-name-part></tp:taxon-name>, <tp:taxon-name><tp:taxon-name-part taxon-name-part-type="family">Pyralidae</tp:taxon-name-part></tp:taxon-name>: <tp:taxon-name><tp:taxon-name-part taxon-name-part-type="subfamily">Pyraustinae</tp:taxon-name-part></tp:taxon-name>). Revue Suisse de Zoologie 102(2): 265–276.</mixed-citation></ref></ref-list></tp:taxon-treatment>
