# Supplementary material for: Systematics of the new genus Spinosuncus Chen, Zhang & Li with descriptions of four new species (Lepidoptera, Crambidae, Pyraustinae)
Source: Zookeys. 2018 Nov 28;(799):115–51. doi: 10.3897/zookeys.799.23925 (PMC6281707; doi:10.3897/zookeys.799.23925)
Supplement: XML Treatment for Spinosuncus rectacutus [file zookeys.799.23925-treatment3.xml]

<!DOCTYPE tp:taxon-treatment
  PUBLIC "-//TaxonX//DTD Taxonomic Treatment Publishing DTD v0 20100105//EN" "tax-treatment-NSO.dtd">
<tp:taxon-treatment xmlns:tp="http://www.plazi.org/taxpub"><tp:treatment-meta><kwd-group><label>Taxon classification</label><kwd><named-content xmlns:xlink="http://www.w3.org/1999/xlink" content-type="kingdom">Animalia</named-content></kwd><kwd><named-content xmlns:xlink="http://www.w3.org/1999/xlink" content-type="order">Lepidoptera</named-content></kwd><kwd><named-content xmlns:xlink="http://www.w3.org/1999/xlink" content-type="family">Crambidae</named-content></kwd></kwd-group><mixed-citation publication-type="journal"><person-group><name><surname>Chen</surname><given-names>Kai</given-names></name><name><surname>Zhang</surname><given-names>Dandan</given-names></name><name><surname>Li</surname><given-names>Houhun</given-names></name></person-group><article-title>Systematics of the new genus <italic><tp:taxon-name><tp:taxon-name-part taxon-name-part-type="genus" reg="Spinosuncus">Spinosuncus</tp:taxon-name-part></tp:taxon-name></italic> Chen, Zhang &amp; Li with descriptions of four new species (<tp:taxon-name><tp:taxon-name-part taxon-name-part-type="order">Lepidoptera</tp:taxon-name-part></tp:taxon-name>, <tp:taxon-name><tp:taxon-name-part taxon-name-part-type="family">Crambidae</tp:taxon-name-part></tp:taxon-name>, <tp:taxon-name><tp:taxon-name-part taxon-name-part-type="subfamily">Pyraustinae</tp:taxon-name-part></tp:taxon-name>)</article-title><source>Zookeys</source><day>28</day><month>11</month><year>2018</year><volume>2018</volume><issue>799</issue><fpage>115</fpage><lpage>151</lpage><pub-id pub-id-type="doi">10.3897/zookeys.799.23925</pub-id></mixed-citation></tp:treatment-meta><tp:nomenclature><tp:taxon-name>
              <tp:taxon-name-part taxon-name-part-type="genus" reg="Spinosuncus">Spinosuncus</tp:taxon-name-part>
              <tp:taxon-name-part taxon-name-part-type="species" reg="rectacutus">rectacutus</tp:taxon-name-part>
              <object-id xmlns:xlink="http://www.w3.org/1999/xlink" content-type="zoobank" xlink:type="simple">http://zoobank.org/B77B43A4-3F97-4157-ACD1-BD646B953C4D</object-id>
            </tp:taxon-name><tp:taxon-status xmlns:xlink="http://www.w3.org/1999/xlink" xlink:type="simple">sp. n.</tp:taxon-status><xref ref-type="fig" rid="F3">Figs 4</xref><xref ref-type="fig" rid="F4">, 11</xref><xref ref-type="fig" rid="F8">, 20</xref><xref ref-type="fig" rid="F12">, 28</xref><!--PageBreak--></tp:nomenclature><tp:treatment-sec sec-type="material" id="SECID0ESVAG"><title>Material examined.</title><p><bold>Type material.</bold> Holotype ♂ (Fig. <xref ref-type="fig" rid="F3">4</xref>); <bold>CHINA, Guizhou</bold>: Weng’ang Town, Maolan Reserve, Libo, <named-content xmlns:xlink="http://www.w3.org/1999/xlink" content-type="dwc:verbatimCoordinates" xlink:type="simple"><named-content content-type="geo-json" specific-use="{&#34;type&#34;:&#34;Point&#34;,&#34;coordinates&#34;:[107.900000,25.250000]}" id="NCID0EDWAG" xlink:type="simple">25.25N, 107.90E</named-content></named-content>, alt. 814 m, 25.VII.2015, leg. Chen Kai, genitalia slide no. SYSU0060. Paratypes: <bold>Hubei</bold>: 1♂, Pingbaying, Xianfeng, alt. 1280 m, 21.VII.1999, leg. Li Houhun et al., genitalia slide no. ZDD12055 (<named-content xmlns:xlink="http://www.w3.org/1999/xlink" content-type="dwc:institutional_code" xlink:type="simple">NKU</named-content>); 3♂, Mahe Town, Xianfeng, alt. 400 m, 24–26.VII.1999, leg. Li Houhun et al., genitalia slide no. ZDD12056 (<named-content xmlns:xlink="http://www.w3.org/1999/xlink" content-type="dwc:institutional_code" xlink:type="simple">NKU</named-content>); 1♂, Maobaqu, Lichuan, alt. 700 m, 29.VII.1999, leg. Li Houhun et al., genitalia slide no. ZDD12057 (<named-content xmlns:xlink="http://www.w3.org/1999/xlink" content-type="dwc:institutional_code" xlink:type="simple">NKU</named-content>); <bold>Guangxi</bold>: 1♂, Nanchao, Yachang Forest Farm, Leye, alt. 1160 m, 26.VII.2004, leg. Xu Jiasheng (<named-content xmlns:xlink="http://www.w3.org/1999/xlink" content-type="dwc:institutional_code" xlink:type="simple">NKU</named-content>); 1♂, Huaping, Yachang Forest Farm, Leye, alt. 910 m, 28.VII.2004, leg. Xu Jiasheng, genitalia slide no. CYP12058 (<named-content xmlns:xlink="http://www.w3.org/1999/xlink" content-type="dwc:institutional_code" xlink:type="simple">NKU</named-content>); 15♂, 2♀, Nonggang, Longzhou, <named-content xmlns:xlink="http://www.w3.org/1999/xlink" content-type="dwc:verbatimCoordinates" xlink:type="simple"><named-content content-type="geo-json" specific-use="{&#34;type&#34;:&#34;Point&#34;,&#34;coordinates&#34;:[106.960000,22.470000]}" id="NCID0EIXAG" xlink:type="simple">22.47N, 106.96E</named-content></named-content>, alt. 271 m, 19.IV.2012, leg. Li Jinwei, genitalia slides no. SYSU0036 (♀), 0188 (♀), 0009, 0014, 0024, 0041, 0042, 0043, 0044, 0054, 0055; 8♂, 2♀, Nonggang, Longzhou, alt. 188 m, 25,27,28,31.VII.2011, leg. He Guiqing, genitalia slides no. SYSU0189 (♂), 0194 (♀), 0979 (♀); 1♂, Nonggang Reserve, 21.VIII.2011, leg. Yang Lijun, genitalia slide no. SYSU0053; 1♂, Nonggang Reserve, 21.VIII.2011, leg. Cheng Muchun, genitalia slide no. CXH12165; 1♂, Nonggang, Longzhou, 20.VIII.2011, leg. Cheng Muchun; 1♂, Nonggang, Longzhou, alt. 280 m, 29.VII.2012, leg. Yang Xiaofei (<named-content xmlns:xlink="http://www.w3.org/1999/xlink" content-type="dwc:institutional_code" xlink:type="simple">NKU</named-content>); 1♂, Sanlian, Longzhou, alt. 180 m, 1.VIII.2011, leg. He Guiqing; 1♂, Tongling Valley, <named-content xmlns:xlink="http://www.w3.org/1999/xlink" content-type="dwc:verbatimCoordinates" xlink:type="simple"><named-content content-type="geo-json" specific-use="{&#34;type&#34;:&#34;Point&#34;,&#34;coordinates&#34;:[106.650000,23.020000]}" id="NCID0EVXAG" xlink:type="simple">23.02N, 106.65E</named-content></named-content>, alt. 535 m, 22.VII.2013, leg. Chen Xiaohua, genitalia slide no. SYSU0259; 1♂, Longrui Reserve, 18.VIII.2011, leg. Li Jinwei, genitalia slide no. SYSU0021; 1♂, Longrui Reserve, 19.VIII.2011, leg. Zhang Dandan; 2♂, Bangliang, Jingxi, 1,5.VIII.2010, leg. Huang Jianhua, genitalia slide no. ZDD12047 (<named-content xmlns:xlink="http://www.w3.org/1999/xlink" content-type="dwc:institutional_code" xlink:type="simple">NKU</named-content>); <bold>Guizhou</bold>: 2♂, Xian’nv’dong, Dashahe, Daozhen, alt. 600 m, 28–29.V.2004, leg. Hao Shulian, genitalia slide no. CYP12057 (<named-content xmlns:xlink="http://www.w3.org/1999/xlink" content-type="dwc:institutional_code" xlink:type="simple">NKU</named-content>); 1♂, Baishao Village, Qinggangtang, Suiyang, alt. 800 m, 11.VIII.2010, leg. Du Xicui, genitalia slide no. CYP12063 (<named-content xmlns:xlink="http://www.w3.org/1999/xlink" content-type="dwc:institutional_code" xlink:type="simple">NKU</named-content>); 1♂, Baishao, Kuankuoshui, alt. 800 m, 10.VIII.2010, leg. Du Xicui, genitalia slide no. SYSU0187; 1♂, Mt. Leigongshan, <named-content xmlns:xlink="http://www.w3.org/1999/xlink" content-type="dwc:verbatimCoordinates" xlink:type="simple"><named-content content-type="geo-json" specific-use="{&#34;type&#34;:&#34;Point&#34;,&#34;coordinates&#34;:[108.150000,26.350000]}" id="NCID0EOYAG" xlink:type="simple">26.35N, 108.15E</named-content></named-content>, alt. 1198 m, leg. Chen Xiaohua, genitalia slide no. SYSU0057, molecular voucher no. SYSU-LEP0155; 1♂, Dongdai, Shuizu Town, Limingguan, Libo, alt. 720 m, 19.VII.2015, leg. Li Jia’en and Yang Meiqing, genitalia slide no. ZDD12050, molecular voucher no. SYSU-LEP0134 (<named-content xmlns:xlink="http://www.w3.org/1999/xlink" content-type="dwc:institutional_code" xlink:type="simple">NKU</named-content>); 1♀, Weng’ang Town, Maolan Reserve, Libo, <named-content xmlns:xlink="http://www.w3.org/1999/xlink" content-type="dwc:verbatimCoordinates" xlink:type="simple"><named-content content-type="geo-json" specific-use="{&#34;type&#34;:&#34;Point&#34;,&#34;coordinates&#34;:[107.900000,25.250000]}" id="NCID0E2YAG" xlink:type="simple">25.25N, 107.90E</named-content></named-content>, alt. 814 m, 25.VII.2015, leg. Chen Kai, genitalia slide no. SYSU0072; <bold>Chongqing</bold>: 2♂, 1♀, Xiaonanhai, Qianjiang, alt. 370 m, 21.VII.2012, Xu Lijun and Zhang Jun, genitalia slides no. SYSU0186 (♂), 0193 (♀).</p></tp:treatment-sec><tp:treatment-sec sec-type="diagnosis" id="SECID0ECZAG"><title>Diagnosis.</title><p><italic><tp:taxon-name><tp:taxon-name-part taxon-name-part-type="genus" reg="Spinosuncus">Spinosuncus</tp:taxon-name-part><tp:taxon-name-part taxon-name-part-type="species" reg="rectacutus">rectacutus</tp:taxon-name-part></tp:taxon-name></italic> resembles <italic><tp:taxon-name><tp:taxon-name-part taxon-name-part-type="genus" reg="Spinosuncus">S.</tp:taxon-name-part><tp:taxon-name-part taxon-name-part-type="species" reg="contractalis">contractalis</tp:taxon-name-part></tp:taxon-name></italic> and <italic><tp:taxon-name><tp:taxon-name-part taxon-name-part-type="genus" reg="Spinosuncus">S.</tp:taxon-name-part><tp:taxon-name-part taxon-name-part-type="species" reg="brevacutus">brevacutus</tp:taxon-name-part></tp:taxon-name></italic>, for which details are provided in the diagnosis of <italic><tp:taxon-name><tp:taxon-name-part taxon-name-part-type="genus" reg="Spinosuncus">S.</tp:taxon-name-part><tp:taxon-name-part taxon-name-part-type="species" reg="contractalis">contractalis</tp:taxon-name-part></tp:taxon-name></italic>. It can be best distinguished from <italic><tp:taxon-name><tp:taxon-name-part taxon-name-part-type="genus" reg="Spinosuncus">S.</tp:taxon-name-part><tp:taxon-name-part taxon-name-part-type="species" reg="brevacutus">brevacutus</tp:taxon-name-part></tp:taxon-name></italic> by the dorsally densely setose transtilla (moderately setose in <italic><tp:taxon-name><tp:taxon-name-part taxon-name-part-type="genus" reg="Spinosuncus">S.</tp:taxon-name-part><tp:taxon-name-part taxon-name-part-type="species" reg="brevacutus">brevacutus</tp:taxon-name-part></tp:taxon-name></italic>), and the saddle-shaped sacculus with sclerotized margin densely set with a row of spinules. The distal spines of the uncus are straight and longer than those <!--PageBreak-->of <italic><tp:taxon-name><tp:taxon-name-part taxon-name-part-type="genus" reg="Spinosuncus">S.</tp:taxon-name-part><tp:taxon-name-part taxon-name-part-type="species" reg="brevacutus">brevacutus</tp:taxon-name-part></tp:taxon-name></italic>, and the lateral margin near the distal end of the uncus is less bulging. In the female genitalia, the length of the colliculum is approximately 1.5× as long as its minimal width and the notches on the sinus vaginalis are strongly sclerotized whereas in <italic><tp:taxon-name><tp:taxon-name-part taxon-name-part-type="genus" reg="Spinosuncus">S.</tp:taxon-name-part><tp:taxon-name-part taxon-name-part-type="species" reg="brevacutus">brevacutus</tp:taxon-name-part></tp:taxon-name></italic>, the length of the colliculum is approximately as long as its minimal width and the notches on the sinus vaginalis are weakly sclerotized.</p></tp:treatment-sec><tp:treatment-sec sec-type="description" id="SECID0EC3AG"><title>Description.</title><p><italic>Head</italic>. As for the genus. <italic>Thorax</italic>. Yellow. Legs as described for the genus. Wingspan 18–22.5 mm. Wing pattern as in <italic><tp:taxon-name><tp:taxon-name-part taxon-name-part-type="genus" reg="Spinosuncus">S.</tp:taxon-name-part><tp:taxon-name-part taxon-name-part-type="species" reg="contractalis">contractalis</tp:taxon-name-part></tp:taxon-name></italic>. <italic>Abdomen</italic>. Yellow dorsally, apical margin of segments tinged with white. <italic>Male genitalia</italic> (Figure <xref ref-type="fig" rid="F4">11</xref>). Uncus with lateral margin slightly bulging near distal end, with base sharply widened; setae absent; distal two corners with straight, pointed spines, outer margin between spines dentate. Valva of medium width, length approximately 2.3× its maximal width; transtilla with dorsal margin strongly sclerotized and set with dense setae; costal sclerotized band wide, slightly expanded to 2/3 of dorsal margin; distal half of sacculus expanded to a saddle-shaped structure, with sclerotized margin, basal half of margin slightly twisted, set with dense spines; sella long and slender, rod-like, distal end slightly inflated, set with several narrow, fin-shaped setae forming editum, each seta with apex evenly divided into several filaments. Juxta heart-shaped. Phallus as in <italic><tp:taxon-name><tp:taxon-name-part taxon-name-part-type="genus" reg="Spinosuncus">S.</tp:taxon-name-part><tp:taxon-name-part taxon-name-part-type="species" reg="contractalis">contractalis</tp:taxon-name-part></tp:taxon-name></italic>. <italic>Female genitalia</italic> (Figure <xref ref-type="fig" rid="F8">20</xref>). Posterior apophysis with small expansion at basal third; anterior apophysis with small expansion beyond basal half. Sinus vaginalis with two straight, sclerotized notches anterolaterally; lamella postvaginalis weakly sclerotized medially, most strongly sclerotized dorsolaterally. Antrum membranous. Ductus bursae slender, nearly as long as length of corpus bursae; colliculum narrow medially. Corpus bursae drop-shaped, slightly spinulose; accessory bursa arising from posterior 1/3 of corpus bursae, with small, densely spinulose second signum beside its base; rhombic signum with carinae almost connected.</p></tp:treatment-sec><tp:treatment-sec sec-type="etymology" id="SECID0EQ4AG"><title>Etymology.</title><p>The specific name is derived from the Latin <italic>recti</italic>- for straight and <italic>acutus</italic>, pointed, referring to the straight, pointed spines of the uncus.</p></tp:treatment-sec><tp:treatment-sec sec-type="distribution" id="SECID0E14AG"><title>Distribution.</title><p>(Figure <xref ref-type="fig" rid="F12">28</xref>). China (Hubei, Guangxi, Guizhou, Chongqing).</p></tp:treatment-sec><tp:treatment-sec><!--Section generated to contain objects referenced in tp:taxon-treatment.--><fig id="F3" position="float" orientation="portrait"><label>Figures 3–9.</label><caption><p>Adults of <italic><tp:taxon-name><tp:taxon-name-part taxon-name-part-type="genus" reg="Spinosuncus">Spinosuncus</tp:taxon-name-part></tp:taxon-name></italic> spp. <bold>3</bold><italic><tp:taxon-name><tp:taxon-name-part taxon-name-part-type="genus" reg="Spinosuncus">S.</tp:taxon-name-part><tp:taxon-name-part taxon-name-part-type="species" reg="contractalis">contractalis</tp:taxon-name-part></tp:taxon-name></italic>, male (Dahaoping, Yunnan) <bold>4</bold><italic><tp:taxon-name><tp:taxon-name-part taxon-name-part-type="genus" reg="Spinosuncus">S.</tp:taxon-name-part><tp:taxon-name-part taxon-name-part-type="species" reg="rectacutus">rectacutus</tp:taxon-name-part></tp:taxon-name></italic>, holotype, male (Weng’ang Town, Guizhou) <bold>5</bold><italic><tp:taxon-name><tp:taxon-name-part taxon-name-part-type="genus" reg="Spinosuncus">S.</tp:taxon-name-part><tp:taxon-name-part taxon-name-part-type="species" reg="brevacutus">brevacutus</tp:taxon-name-part></tp:taxon-name></italic>, holotype, male (Weng’ang Town, Guizhou) <bold>6</bold><italic><tp:taxon-name><tp:taxon-name-part taxon-name-part-type="genus" reg="Spinosuncus">S.</tp:taxon-name-part><tp:taxon-name-part taxon-name-part-type="species" reg="praepandalis">praepandalis</tp:taxon-name-part></tp:taxon-name></italic>, male (Weng’ang Town, Guizhou) <bold>7</bold><italic><tp:taxon-name><tp:taxon-name-part taxon-name-part-type="genus" reg="Spinosuncus">S.</tp:taxon-name-part><tp:taxon-name-part taxon-name-part-type="species" reg="curvisetaceus">curvisetaceus</tp:taxon-name-part></tp:taxon-name></italic>, paratype, male (Tongmu Village, Fujian) <bold>8</bold><italic><tp:taxon-name><tp:taxon-name-part taxon-name-part-type="genus" reg="Spinosuncus">S.</tp:taxon-name-part><tp:taxon-name-part taxon-name-part-type="species" reg="aureolalis">aureolalis</tp:taxon-name-part></tp:taxon-name></italic>, male (Bubang, Yunnan) <bold>9</bold><italic><tp:taxon-name><tp:taxon-name-part taxon-name-part-type="genus" reg="Spinosuncus">S.</tp:taxon-name-part><tp:taxon-name-part taxon-name-part-type="species" reg="quadracutus">quadracutus</tp:taxon-name-part></tp:taxon-name></italic>, paratype, male (Mt. Limu, Hainan). Scale bars: 5.0 mm.</p></caption><graphic xmlns:xlink="http://www.w3.org/1999/xlink" xlink:href="zookeys-799-115-g003.jpg" position="float" orientation="portrait" xlink:type="simple" id="oo_245518.jpg"/></fig><fig id="F4" position="float" orientation="portrait"><label>Figures 10–12.</label><caption><p>Male genitalia of <italic><tp:taxon-name><tp:taxon-name-part taxon-name-part-type="genus" reg="Spinosuncus">Spinosuncus</tp:taxon-name-part></tp:taxon-name></italic> spp. <bold>10</bold><italic><tp:taxon-name><tp:taxon-name-part taxon-name-part-type="genus" reg="Spinosuncus">S.</tp:taxon-name-part><tp:taxon-name-part taxon-name-part-type="species" reg="contractalis">contractalis</tp:taxon-name-part></tp:taxon-name></italic>, Hainan (genitalia slide no. SYSU0017) <bold>11</bold><italic><tp:taxon-name><tp:taxon-name-part taxon-name-part-type="genus" reg="Spinosuncus">S.</tp:taxon-name-part><tp:taxon-name-part taxon-name-part-type="species" reg="rectacutus">rectacutus</tp:taxon-name-part></tp:taxon-name></italic>, Guangxi (genitalia slide no. SYSU0044) <bold>12</bold><italic><tp:taxon-name><tp:taxon-name-part taxon-name-part-type="genus" reg="Spinosuncus">S.</tp:taxon-name-part><tp:taxon-name-part taxon-name-part-type="species" reg="brevacutus">brevacutus</tp:taxon-name-part></tp:taxon-name></italic>, Guizhou (genitalia slide no. SYSU0910). <bold>A</bold>: Whole genitalia. <bold>B</bold>: Base of valva dorsally. <bold>C</bold>: Apex of phallus. Scale bars: 0.5 mm.</p></caption><graphic xmlns:xlink="http://www.w3.org/1999/xlink" xlink:href="zookeys-799-115-g004.jpg" position="float" orientation="portrait" xlink:type="simple" id="oo_245520.jpg"/></fig><fig id="F8" position="float" orientation="portrait"><label>Figures 19–21.</label><caption><p>Female genitalia of <italic><tp:taxon-name><tp:taxon-name-part taxon-name-part-type="genus" reg="Spinosuncus">Spinosuncus</tp:taxon-name-part></tp:taxon-name></italic> spp. <bold>19</bold><italic><tp:taxon-name><tp:taxon-name-part taxon-name-part-type="genus" reg="Spinosuncus">S.</tp:taxon-name-part><tp:taxon-name-part taxon-name-part-type="species" reg="contractalis">contractalis</tp:taxon-name-part></tp:taxon-name></italic>, Hainan (genitalia slide no. SYSU0185) <bold>20</bold><italic><tp:taxon-name><tp:taxon-name-part taxon-name-part-type="genus" reg="Spinosuncus">S.</tp:taxon-name-part><tp:taxon-name-part taxon-name-part-type="species" reg="rectacutus">rectacutus</tp:taxon-name-part></tp:taxon-name></italic>, Guangxi (genitalia slide no. SYSU0979) <bold>21</bold><italic><tp:taxon-name><tp:taxon-name-part taxon-name-part-type="genus" reg="Spinosuncus">S.</tp:taxon-name-part><tp:taxon-name-part taxon-name-part-type="species" reg="brevacutus">brevacutus</tp:taxon-name-part></tp:taxon-name></italic>, Guizhou (genitalia slide no. SYSU0978). A–B: Ventral views. B: Posterad of colliculum. Scale bars: 1.0 mm.</p></caption><graphic xmlns:xlink="http://www.w3.org/1999/xlink" xlink:href="zookeys-799-115-g008.jpg" position="float" orientation="portrait" xlink:type="simple" id="oo_245524.jpg"/></fig><fig id="F12" position="float" orientation="portrait"><label>Figure 28.</label><caption><p>Distribution of <italic><tp:taxon-name><tp:taxon-name-part taxon-name-part-type="genus" reg="Spinosuncus">Spinosuncus</tp:taxon-name-part></tp:taxon-name></italic> species in China. <bold>A</bold> Distance between Bubang and Nabang.</p></caption><graphic xmlns:xlink="http://www.w3.org/1999/xlink" xlink:href="zookeys-799-115-g012.jpg" position="float" orientation="portrait" xlink:type="simple" id="oo_245529.jpg"/></fig></tp:treatment-sec></tp:taxon-treatment>
