# Supplementary material for: Systematics of the new genus Spinosuncus Chen, Zhang & Li with descriptions of four new species (Lepidoptera, Crambidae, Pyraustinae)
Source: Zookeys. 2018 Nov 28;(799):115–51. doi: 10.3897/zookeys.799.23925 (PMC6281707; doi:10.3897/zookeys.799.23925)
Supplement: XML Treatment for Spinosuncus brevacutus [file zookeys.799.23925-treatment4.xml]

<!DOCTYPE tp:taxon-treatment
  PUBLIC "-//TaxonX//DTD Taxonomic Treatment Publishing DTD v0 20100105//EN" "tax-treatment-NSO.dtd">
<tp:taxon-treatment xmlns:tp="http://www.plazi.org/taxpub"><tp:treatment-meta><kwd-group><label>Taxon classification</label><kwd><named-content xmlns:xlink="http://www.w3.org/1999/xlink" content-type="kingdom">Animalia</named-content></kwd><kwd><named-content xmlns:xlink="http://www.w3.org/1999/xlink" content-type="order">Lepidoptera</named-content></kwd><kwd><named-content xmlns:xlink="http://www.w3.org/1999/xlink" content-type="family">Crambidae</named-content></kwd></kwd-group><mixed-citation publication-type="journal"><person-group><name><surname>Chen</surname><given-names>Kai</given-names></name><name><surname>Zhang</surname><given-names>Dandan</given-names></name><name><surname>Li</surname><given-names>Houhun</given-names></name></person-group><article-title>Systematics of the new genus <italic><tp:taxon-name><tp:taxon-name-part taxon-name-part-type="genus" reg="Spinosuncus">Spinosuncus</tp:taxon-name-part></tp:taxon-name></italic> Chen, Zhang &amp; Li with descriptions of four new species (<tp:taxon-name><tp:taxon-name-part taxon-name-part-type="order">Lepidoptera</tp:taxon-name-part></tp:taxon-name>, <tp:taxon-name><tp:taxon-name-part taxon-name-part-type="family">Crambidae</tp:taxon-name-part></tp:taxon-name>, <tp:taxon-name><tp:taxon-name-part taxon-name-part-type="subfamily">Pyraustinae</tp:taxon-name-part></tp:taxon-name>)</article-title><source>Zookeys</source><day>28</day><month>11</month><year>2018</year><volume>2018</volume><issue>799</issue><fpage>115</fpage><lpage>151</lpage><pub-id pub-id-type="doi">10.3897/zookeys.799.23925</pub-id></mixed-citation></tp:treatment-meta><tp:nomenclature><tp:taxon-name>
              <tp:taxon-name-part taxon-name-part-type="genus" reg="Spinosuncus">Spinosuncus</tp:taxon-name-part>
              <tp:taxon-name-part taxon-name-part-type="species" reg="brevacutus">brevacutus</tp:taxon-name-part>
              <object-id xmlns:xlink="http://www.w3.org/1999/xlink" content-type="zoobank" xlink:type="simple">http://zoobank.org/D2E5D324-0CEB-46A5-B31E-4B520E704B72</object-id>
            </tp:taxon-name><tp:taxon-status xmlns:xlink="http://www.w3.org/1999/xlink" xlink:type="simple">sp. n.</tp:taxon-status><xref ref-type="fig" rid="F3">Figs 5</xref><xref ref-type="fig" rid="F4">, 12</xref><xref ref-type="fig" rid="F8">, 21</xref><xref ref-type="fig" rid="F12">, 28</xref></tp:nomenclature><tp:treatment-sec sec-type="material" id="SECID0E36AG"><title>Material examined.</title><p><bold>Type material.</bold> Holotype ♂ (Fig. <xref ref-type="fig" rid="F3">5</xref>); <bold>CHINA, Guizhou</bold>: Weng’ang Town, Maolan Reserve, Libo, <named-content xmlns:xlink="http://www.w3.org/1999/xlink" content-type="dwc:verbatimCoordinates" xlink:type="simple"><named-content content-type="geo-json" specific-use="{&#34;type&#34;:&#34;Point&#34;,&#34;coordinates&#34;:[107.900000,25.250000]}" id="NCID0ENABG" xlink:type="simple">25.25N, 107.90E</named-content></named-content>, alt. 814 m, 25.VII.2015, leg. Chen Kai, genitalia slide no. SYSU0056, molecular voucher no. SYSU-LEP0009. Paratypes: <bold>Jiangxi</bold>: 1♂, Main Peak, Mt. Jinggangshan, 28.IV.2011, leg. Liu Ping and Mei Yan, genitalia slide no. CXH12192; 1♂, Main Peak, Mt. Jinggangshan, 30.VI.2011, leg. Yang Lijun, genitalia slide no. CXH12161; 1♂, Main Peak, Mt. Jinggangshan, 1.IX.2011, leg. Cheng Muchun, genitalia slide no. SYSU0064; 1♂, 1♀ (Abdomen lost), Reservoir of Mt. Jinggangshan, 19.IX.2010, leg. Tong Bo, Zhang Dandan and Zhao Shuang; 1♂, 1♀, Mt. Guanggushan, Wuzhifeng Town, Shangyou, <named-content xmlns:xlink="http://www.w3.org/1999/xlink" content-type="dwc:verbatimCoordinates" xlink:type="simple"><named-content content-type="geo-json" specific-use="{&#34;type&#34;:&#34;Point&#34;,&#34;coordinates&#34;:[114.050000,25.920000]}" id="NCID0EXABG" xlink:type="simple">25.92N, 114.05E</named-content></named-content>, alt. 846 m, 22.VI.2015, leg. Chen Kai, genitalia slides no. SYSU0015 (♂), 0062 (♀, molecular voucher no. SYSU-LEP0156); 1♂, Mt. Jiulianshan, Longnan, <named-content xmlns:xlink="http://www.w3.org/1999/xlink" content-type="dwc:verbatimCoordinates" xlink:type="simple"><named-content content-type="geo-json" specific-use="{&#34;type&#34;:&#34;Point&#34;,&#34;coordinates&#34;:[114.460000,24.540000]}" id="NCID0E6ABG" xlink:type="simple">24.54N, 114.46E</named-content></named-content>, alt. 625 m, 28.IV.2012, leg. Li Jinwei, genitalia slide no. SYSU0049; <bold>Hunan</bold>: 1♀, Visitors’ center, Taoyuandong, <named-content xmlns:xlink="http://www.w3.org/1999/xlink" content-type="dwc:verbatimCoordinates" xlink:type="simple"><named-content content-type="geo-json" specific-use="{&#34;type&#34;:&#34;Point&#34;,&#34;coordinates&#34;:[114.040000,26.470000]}" id="NCID0EJBBG" xlink:type="simple">26.47N, 114.04E</named-content></named-content>, alt. 870 m, 20.V.2014, leg. Chen Xiaohua, genitalia slide no. SYSU0063; <bold>Guizhou</bold>: 1♂, Maolan Reserve, 1.IX.2011, leg. Li Jinwei, genitalia slide no. CXH12162; 4♂, Maolan Reserve, <named-content xmlns:xlink="http://www.w3.org/1999/xlink" content-type="dwc:verbatimCoordinates" xlink:type="simple"><named-content content-type="geo-json" specific-use="{&#34;type&#34;:&#34;Point&#34;,&#34;coordinates&#34;:[107.870000,25.130000]}" id="NCID0ETBBG" xlink:type="simple">25.13N, 107.87E</named-content></named-content>, alt. 797 m, 12.VII.2013, leg. Chen Xiaohua, genitalia slides no. SYSU0020, 0023, 0074, 0910; 1♂, 2♀, Weng’ang Town, Maolan Reserve, Libo, <named-content xmlns:xlink="http://www.w3.org/1999/xlink" content-type="dwc:verbatimCoordinates" xlink:type="simple"><named-content content-type="geo-json" specific-use="{&#34;type&#34;:&#34;Point&#34;,&#34;coordinates&#34;:[107.900000,25.250000]}" id="NCID0E2BBG" xlink:type="simple">25.25N, 107.90E</named-content></named-content>, alt. 814 m, 25.VII.2015, leg. Chen Kai, genitalia slides no. SYSU0046 (♂), 0071 (♀, molecular voucher no. SYSU-LEP0010), 0978 (♀).</p></tp:treatment-sec><tp:treatment-sec sec-type="diagnosis" id="SECID0EACBG"><title>Diagnosis.</title><p><italic><tp:taxon-name><tp:taxon-name-part taxon-name-part-type="genus" reg="Spinosuncus">Spinosuncus</tp:taxon-name-part><tp:taxon-name-part taxon-name-part-type="species" reg="brevacutus">brevacutus</tp:taxon-name-part></tp:taxon-name></italic> is similar to <italic><tp:taxon-name><tp:taxon-name-part taxon-name-part-type="genus" reg="Spinosuncus">S.</tp:taxon-name-part><tp:taxon-name-part taxon-name-part-type="species" reg="contractalis">contractalis</tp:taxon-name-part></tp:taxon-name></italic> and <italic><tp:taxon-name><tp:taxon-name-part taxon-name-part-type="genus" reg="Spinosuncus">S.</tp:taxon-name-part><tp:taxon-name-part taxon-name-part-type="species" reg="rectacutus">rectacutus</tp:taxon-name-part></tp:taxon-name></italic>. Differences with <italic><tp:taxon-name><tp:taxon-name-part taxon-name-part-type="genus" reg="Spinosuncus">S.</tp:taxon-name-part><tp:taxon-name-part taxon-name-part-type="species" reg="rectacutus">rectacutus</tp:taxon-name-part></tp:taxon-name></italic> are given in the diagnosis of <italic><tp:taxon-name><tp:taxon-name-part taxon-name-part-type="genus" reg="Spinosuncus">S.</tp:taxon-name-part><tp:taxon-name-part taxon-name-part-type="species" reg="rectacutus">rectacutus</tp:taxon-name-part></tp:taxon-name></italic>. It can be distinguished from <italic><tp:taxon-name><tp:taxon-name-part taxon-name-part-type="genus" reg="Spinosuncus">S.</tp:taxon-name-part><tp:taxon-name-part taxon-name-part-type="species" reg="contractalis">contractalis</tp:taxon-name-part></tp:taxon-name></italic> by the minute and weakly outwardly curved spines of the apical uncus, the concave margin between those spines, the moderately setose transtilla and the semicircular sacculus distally with sclerotized, sparsely toothed margin in the male genitalia, by the straight, weakly sclerotized notches of the sinus vaginalis (curved, strongly sclerotized in <italic><tp:taxon-name><tp:taxon-name-part taxon-name-part-type="genus" reg="Spinosuncus">S.</tp:taxon-name-part><tp:taxon-name-part taxon-name-part-type="species" reg="contractalis">contractalis</tp:taxon-name-part></tp:taxon-name></italic>) and the relatively broad ductus bursae in the female genitalia.</p></tp:treatment-sec><tp:treatment-sec sec-type="description" id="SECID0ETEBG"><title>Description.</title><p><italic>Head</italic>. As for the genus. <italic>Thorax</italic>. Yellow. Legs as described for the genus. Wingspan 19–24 mm. Wing pattern as in <italic><tp:taxon-name><tp:taxon-name-part taxon-name-part-type="genus" reg="Spinosuncus">S.</tp:taxon-name-part><tp:taxon-name-part taxon-name-part-type="species" reg="contractalis">contractalis</tp:taxon-name-part></tp:taxon-name></italic>. <italic>Abdomen</italic>. Yellow dorsally, apical margin of segments tinged with white. <italic>Male genitalia</italic> (Figure <xref ref-type="fig" rid="F4">12</xref>). Uncus with the lateral margin strongly bulging near distal end, with base sharply widened; setae absent; distal two corners slightly extended, forming minute spines. Valva of medium width, length approximately 2.5× its maximal width; transtilla with dorsal margin slightly sclerotized, set with few setae; costal sclerotized band rather wide, slightly expanded to 2/3 of dorsal margin; distal half of sacculus expanded, semicircular, with strongly sclerotized margin, sometimes set with few tiny teeth, distal third of margin twisted; sella long and slender, rod-like, distal end slightly inflated and upcurved, set with several narrow, fin-shaped setae forming editum, each seta with apex evenly divided into several filaments. Juxta heart-shaped, distal half divided. Phallus as in <italic><tp:taxon-name><tp:taxon-name-part taxon-name-part-type="genus" reg="Spinosuncus">S.</tp:taxon-name-part><tp:taxon-name-part taxon-name-part-type="species" reg="contractalis">contractalis</tp:taxon-name-part></tp:taxon-name></italic>. <italic>Female genitalia</italic> (Figure <xref ref-type="fig" rid="F8">21</xref>). Posterior apophysis with small expansion at basal third; anterior apophysis with small expansion beyond basal half. Sinus vaginalis with two straight, weakly sclerotized notches anterolaterally; lamella postvaginalis weakly sclerotized medially, most strongly sclerotized dorsolaterally. Antrum membranous. Ductus bursae moderately broad, as long as length of corpus bursae; colliculum somewhat constricted medially. Corpus bursae drop-shaped; accessory bursa arising from posterior 1/3 of corpus bursae, with small, weakly spinulose second signum beside its base; rhombic signum with two opposing angles bearing weak, narrow carinae almost connected medially, the other two angles set with spines.</p></tp:treatment-sec><tp:treatment-sec sec-type="etymology" id="SECID0EBGBG"><title>Etymology.</title><p>The specific name is derived from the Latin <italic>brevi</italic>-, short, and <italic>acutus</italic> for pointed, referring to the short, pointed spines of the uncus.</p></tp:treatment-sec><tp:treatment-sec sec-type="distribution" id="SECID0ELGBG"><title>Distribution.</title><p>(Figure <xref ref-type="fig" rid="F12">28</xref>). China (Jiangxi, Hunan, Guizhou).</p><!--PageBreak--><!--PageBreak--></tp:treatment-sec><tp:treatment-sec><!--Section generated to contain objects referenced in tp:taxon-treatment.--><fig id="F3" position="float" orientation="portrait"><label>Figures 3–9.</label><caption><p>Adults of <italic><tp:taxon-name><tp:taxon-name-part taxon-name-part-type="genus" reg="Spinosuncus">Spinosuncus</tp:taxon-name-part></tp:taxon-name></italic> spp. <bold>3</bold><italic><tp:taxon-name><tp:taxon-name-part taxon-name-part-type="genus" reg="Spinosuncus">S.</tp:taxon-name-part><tp:taxon-name-part taxon-name-part-type="species" reg="contractalis">contractalis</tp:taxon-name-part></tp:taxon-name></italic>, male (Dahaoping, Yunnan) <bold>4</bold><italic><tp:taxon-name><tp:taxon-name-part taxon-name-part-type="genus" reg="Spinosuncus">S.</tp:taxon-name-part><tp:taxon-name-part taxon-name-part-type="species" reg="rectacutus">rectacutus</tp:taxon-name-part></tp:taxon-name></italic>, holotype, male (Weng’ang Town, Guizhou) <bold>5</bold><italic><tp:taxon-name><tp:taxon-name-part taxon-name-part-type="genus" reg="Spinosuncus">S.</tp:taxon-name-part><tp:taxon-name-part taxon-name-part-type="species" reg="brevacutus">brevacutus</tp:taxon-name-part></tp:taxon-name></italic>, holotype, male (Weng’ang Town, Guizhou) <bold>6</bold><italic><tp:taxon-name><tp:taxon-name-part taxon-name-part-type="genus" reg="Spinosuncus">S.</tp:taxon-name-part><tp:taxon-name-part taxon-name-part-type="species" reg="praepandalis">praepandalis</tp:taxon-name-part></tp:taxon-name></italic>, male (Weng’ang Town, Guizhou) <bold>7</bold><italic><tp:taxon-name><tp:taxon-name-part taxon-name-part-type="genus" reg="Spinosuncus">S.</tp:taxon-name-part><tp:taxon-name-part taxon-name-part-type="species" reg="curvisetaceus">curvisetaceus</tp:taxon-name-part></tp:taxon-name></italic>, paratype, male (Tongmu Village, Fujian) <bold>8</bold><italic><tp:taxon-name><tp:taxon-name-part taxon-name-part-type="genus" reg="Spinosuncus">S.</tp:taxon-name-part><tp:taxon-name-part taxon-name-part-type="species" reg="aureolalis">aureolalis</tp:taxon-name-part></tp:taxon-name></italic>, male (Bubang, Yunnan) <bold>9</bold><italic><tp:taxon-name><tp:taxon-name-part taxon-name-part-type="genus" reg="Spinosuncus">S.</tp:taxon-name-part><tp:taxon-name-part taxon-name-part-type="species" reg="quadracutus">quadracutus</tp:taxon-name-part></tp:taxon-name></italic>, paratype, male (Mt. Limu, Hainan). Scale bars: 5.0 mm.</p></caption><graphic xmlns:xlink="http://www.w3.org/1999/xlink" xlink:href="zookeys-799-115-g003.jpg" position="float" orientation="portrait" xlink:type="simple" id="oo_245518.jpg"/></fig><fig id="F4" position="float" orientation="portrait"><label>Figures 10–12.</label><caption><p>Male genitalia of <italic><tp:taxon-name><tp:taxon-name-part taxon-name-part-type="genus" reg="Spinosuncus">Spinosuncus</tp:taxon-name-part></tp:taxon-name></italic> spp. <bold>10</bold><italic><tp:taxon-name><tp:taxon-name-part taxon-name-part-type="genus" reg="Spinosuncus">S.</tp:taxon-name-part><tp:taxon-name-part taxon-name-part-type="species" reg="contractalis">contractalis</tp:taxon-name-part></tp:taxon-name></italic>, Hainan (genitalia slide no. SYSU0017) <bold>11</bold><italic><tp:taxon-name><tp:taxon-name-part taxon-name-part-type="genus" reg="Spinosuncus">S.</tp:taxon-name-part><tp:taxon-name-part taxon-name-part-type="species" reg="rectacutus">rectacutus</tp:taxon-name-part></tp:taxon-name></italic>, Guangxi (genitalia slide no. SYSU0044) <bold>12</bold><italic><tp:taxon-name><tp:taxon-name-part taxon-name-part-type="genus" reg="Spinosuncus">S.</tp:taxon-name-part><tp:taxon-name-part taxon-name-part-type="species" reg="brevacutus">brevacutus</tp:taxon-name-part></tp:taxon-name></italic>, Guizhou (genitalia slide no. SYSU0910). <bold>A</bold>: Whole genitalia. <bold>B</bold>: Base of valva dorsally. <bold>C</bold>: Apex of phallus. Scale bars: 0.5 mm.</p></caption><graphic xmlns:xlink="http://www.w3.org/1999/xlink" xlink:href="zookeys-799-115-g004.jpg" position="float" orientation="portrait" xlink:type="simple" id="oo_245520.jpg"/></fig><fig id="F8" position="float" orientation="portrait"><label>Figures 19–21.</label><caption><p>Female genitalia of <italic><tp:taxon-name><tp:taxon-name-part taxon-name-part-type="genus" reg="Spinosuncus">Spinosuncus</tp:taxon-name-part></tp:taxon-name></italic> spp. <bold>19</bold><italic><tp:taxon-name><tp:taxon-name-part taxon-name-part-type="genus" reg="Spinosuncus">S.</tp:taxon-name-part><tp:taxon-name-part taxon-name-part-type="species" reg="contractalis">contractalis</tp:taxon-name-part></tp:taxon-name></italic>, Hainan (genitalia slide no. SYSU0185) <bold>20</bold><italic><tp:taxon-name><tp:taxon-name-part taxon-name-part-type="genus" reg="Spinosuncus">S.</tp:taxon-name-part><tp:taxon-name-part taxon-name-part-type="species" reg="rectacutus">rectacutus</tp:taxon-name-part></tp:taxon-name></italic>, Guangxi (genitalia slide no. SYSU0979) <bold>21</bold><italic><tp:taxon-name><tp:taxon-name-part taxon-name-part-type="genus" reg="Spinosuncus">S.</tp:taxon-name-part><tp:taxon-name-part taxon-name-part-type="species" reg="brevacutus">brevacutus</tp:taxon-name-part></tp:taxon-name></italic>, Guizhou (genitalia slide no. SYSU0978). A–B: Ventral views. B: Posterad of colliculum. Scale bars: 1.0 mm.</p></caption><graphic xmlns:xlink="http://www.w3.org/1999/xlink" xlink:href="zookeys-799-115-g008.jpg" position="float" orientation="portrait" xlink:type="simple" id="oo_245524.jpg"/></fig><fig id="F12" position="float" orientation="portrait"><label>Figure 28.</label><caption><p>Distribution of <italic><tp:taxon-name><tp:taxon-name-part taxon-name-part-type="genus" reg="Spinosuncus">Spinosuncus</tp:taxon-name-part></tp:taxon-name></italic> species in China. <bold>A</bold> Distance between Bubang and Nabang.</p></caption><graphic xmlns:xlink="http://www.w3.org/1999/xlink" xlink:href="zookeys-799-115-g012.jpg" position="float" orientation="portrait" xlink:type="simple" id="oo_245529.jpg"/></fig></tp:treatment-sec></tp:taxon-treatment>
