# Supplementary material for: Systematics of the new genus Spinosuncus Chen, Zhang & Li with descriptions of four new species (Lepidoptera, Crambidae, Pyraustinae)
Source: Zookeys. 2018 Nov 28;(799):115–51. doi: 10.3897/zookeys.799.23925 (PMC6281707; doi:10.3897/zookeys.799.23925)
Supplement: XML Treatment for Spinosuncus praepandalis [file zookeys.799.23925-treatment5.xml]

<!DOCTYPE tp:taxon-treatment
  PUBLIC "-//TaxonX//DTD Taxonomic Treatment Publishing DTD v0 20100105//EN" "tax-treatment-NSO.dtd">
<tp:taxon-treatment xmlns:tp="http://www.plazi.org/taxpub"><tp:treatment-meta><kwd-group><label>Taxon classification</label><kwd><named-content xmlns:xlink="http://www.w3.org/1999/xlink" content-type="kingdom">Animalia</named-content></kwd><kwd><named-content xmlns:xlink="http://www.w3.org/1999/xlink" content-type="order">Lepidoptera</named-content></kwd><kwd><named-content xmlns:xlink="http://www.w3.org/1999/xlink" content-type="family">Crambidae</named-content></kwd></kwd-group><mixed-citation publication-type="journal"><person-group><name><surname>Chen</surname><given-names>Kai</given-names></name><name><surname>Zhang</surname><given-names>Dandan</given-names></name><name><surname>Li</surname><given-names>Houhun</given-names></name></person-group><article-title>Systematics of the new genus <italic><tp:taxon-name><tp:taxon-name-part taxon-name-part-type="genus" reg="Spinosuncus">Spinosuncus</tp:taxon-name-part></tp:taxon-name></italic> Chen, Zhang &amp; Li with descriptions of four new species (<tp:taxon-name><tp:taxon-name-part taxon-name-part-type="order">Lepidoptera</tp:taxon-name-part></tp:taxon-name>, <tp:taxon-name><tp:taxon-name-part taxon-name-part-type="family">Crambidae</tp:taxon-name-part></tp:taxon-name>, <tp:taxon-name><tp:taxon-name-part taxon-name-part-type="subfamily">Pyraustinae</tp:taxon-name-part></tp:taxon-name>)</article-title><source>Zookeys</source><day>28</day><month>11</month><year>2018</year><volume>2018</volume><issue>799</issue><fpage>115</fpage><lpage>151</lpage><pub-id pub-id-type="doi">10.3897/zookeys.799.23925</pub-id></mixed-citation></tp:treatment-meta><tp:nomenclature><tp:taxon-name>
              <tp:taxon-name-part taxon-name-part-type="genus" reg="Spinosuncus">Spinosuncus</tp:taxon-name-part>
              <tp:taxon-name-part taxon-name-part-type="species" reg="praepandalis">praepandalis</tp:taxon-name-part>
            </tp:taxon-name><tp:taxon-authority>(Snellen, 1890)</tp:taxon-authority><tp:taxon-status xmlns:xlink="http://www.w3.org/1999/xlink" xlink:type="simple">comb. n.</tp:taxon-status><xref ref-type="fig" rid="F3">Figs 6</xref><xref ref-type="fig" rid="F5">, 13</xref><xref ref-type="fig" rid="F9">, 22</xref><xref ref-type="fig" rid="F12">, 28</xref><!--PageBreak--><tp:nomenclature-citation-list><tp:nomenclature-citation><tp:taxon-name>
                  <tp:taxon-name-part taxon-name-part-type="genus" reg="Botys">Botys</tp:taxon-name-part>
                  <tp:taxon-name-part taxon-name-part-type="species" reg="praepandalis">praepandalis</tp:taxon-name-part>
                </tp:taxon-name><comment>Snellen, 1890: 573–574.</comment></tp:nomenclature-citation></tp:nomenclature-citation-list></tp:nomenclature><tp:treatment-sec sec-type="material" id="SECID0E1IBG"><title>Material examined.</title><p><bold>Type material.</bold> Lectotype, 1♀; Sikkim, O. Miller., [18]89, collection of H. J. Elwes, <tp:taxon-name><tp:taxon-name-part taxon-name-part-type="family">Pyralidae</tp:taxon-name-part></tp:taxon-name> Brit. Slide no. 9711 (<named-content xmlns:xlink="http://www.w3.org/1999/xlink" content-type="dwc:institutional_code" xlink:type="simple">NHMUK</named-content>).</p></tp:treatment-sec><tp:treatment-sec sec-type="material" id="SECID0EMJBG"><title>Other material examined.</title><p><bold>CHINA, Hubei</bold>: 1♂, 1♀, Shayuan, Hefeng, alt. 1260 m, 15,17.VII.1999, leg. Li Houhun, genitalia slides no. ZDD02388 (♂), 02389 (♀) (<named-content xmlns:xlink="http://www.w3.org/1999/xlink" content-type="dwc:institutional_code" xlink:type="simple">NKU</named-content>); Hunan: 1♀, Jiangping, Mt. Hupingshan, Shimen County, alt. 480 m, 6.V.2002, leg. Yu Haili (<named-content xmlns:xlink="http://www.w3.org/1999/xlink" content-type="dwc:institutional_code" xlink:type="simple">NKU</named-content>); <bold>Sichuan</bold>: 1♂, Wannian Temple, Mt. E’meishan, <named-content xmlns:xlink="http://www.w3.org/1999/xlink" content-type="dwc:verbatimCoordinates" xlink:type="simple"><named-content content-type="geo-json" specific-use="{&#34;type&#34;:&#34;Point&#34;,&#34;coordinates&#34;:[103.380000,29.590000]}" id="NCID0EDKBG" xlink:type="simple">29.59N, 103.38E</named-content></named-content>, alt. 830 m, 14.VII.2014, leg. Guan Wei, Liu Shurong and Wang Xiuchun (<named-content xmlns:xlink="http://www.w3.org/1999/xlink" content-type="dwc:institutional_code" xlink:type="simple">NKU</named-content>); <bold>Chongqing</bold>: 1♂, Dawopu, Mt. Simianshan, <named-content xmlns:xlink="http://www.w3.org/1999/xlink" content-type="dwc:verbatimCoordinates" xlink:type="simple"><named-content content-type="geo-json" specific-use="{&#34;type&#34;:&#34;Point&#34;,&#34;coordinates&#34;:[106.350000,28.580000]}" id="NCID0ESKBG" xlink:type="simple">28.58N, 106.35E</named-content></named-content>, alt. 1059 m, 12.VII.2016, leg. Chen Kai; 1♂, Tiantangba, Mt. Simianshan, <named-content xmlns:xlink="http://www.w3.org/1999/xlink" content-type="dwc:verbatimCoordinates" xlink:type="simple"><named-content content-type="geo-json" specific-use="{&#34;type&#34;:&#34;Point&#34;,&#34;coordinates&#34;:[106.350000,28.640000]}" id="NCID0E1KBG" xlink:type="simple">28.64N, 106.35E</named-content></named-content>, alt. 921 m, 13.VII.2016, leg. Chen Kai; 1♂, Mt. Jinfoshan, alt. 1700 m, 13.VII.2010, leg. Du Xicui and Shi Shengwen, genitalia slide no. SYSU0191; 1♀, Wuli Town, Qianjiang, alt. 870 m, 23.VII.2012, leg. Xu Lijun and Zhang Jun, genitalia slide no. SYSU0196; <bold>Guizhou</bold>: 1♂, Heiwan, Jiangkou, alt. 600 m, 28.VII.2001, leg. Li Houhun and Wang Xinpu, genitalia slide no. ZDD02061 (<named-content xmlns:xlink="http://www.w3.org/1999/xlink" content-type="dwc:institutional_code" xlink:type="simple">NKU</named-content>); 2♂, Huguo Temple, Mt. Fanjingshan, alt. 1390 m, 28.V.2002, leg. Wang Xinpu, genitalia slide no. CYP12041 (<named-content xmlns:xlink="http://www.w3.org/1999/xlink" content-type="dwc:institutional_code" xlink:type="simple">NKU</named-content>); 3♂, Weng’ang Town, Maolan Reserve, Libo, <named-content xmlns:xlink="http://www.w3.org/1999/xlink" content-type="dwc:verbatimCoordinates" xlink:type="simple"><named-content content-type="geo-json" specific-use="{&#34;type&#34;:&#34;Point&#34;,&#34;coordinates&#34;:[107.900000,25.250000]}" id="NCID0EOLBG" xlink:type="simple">25.25N, 107.90E</named-content></named-content>, alt. 814 m, 25.VII.2015, leg. Chen Kai, genitalia slide no. SYSU0038, molecular voucher no. SYSU-LEP0006; 1♂, Weng’ang Town, Libo, alt. 1345 m, 18.VII.2015, leg. Wan Jiping; <bold>Yunnan</bold>: 4♂, 2♀, Mt. Jizushan, Binchuan, <named-content xmlns:xlink="http://www.w3.org/1999/xlink" content-type="dwc:verbatimCoordinates" xlink:type="simple"><named-content content-type="geo-json" specific-use="{&#34;type&#34;:&#34;Point&#34;,&#34;coordinates&#34;:[100.380000,25.930000]}" id="NCID0EYLBG" xlink:type="simple">25.93N, 100.38E</named-content></named-content>, alt. 1831 m, 29.VI.2012, leg. Li Jinwei, genitalia slides no. CXH12156 (♂), SYSU0045 (♂), 0076 (♀), 0980 (♀); 5♂, 1♀, Mt. Gaoligongshan, Baoshan, <named-content xmlns:xlink="http://www.w3.org/1999/xlink" content-type="dwc:verbatimCoordinates" xlink:type="simple"><named-content content-type="geo-json" specific-use="{&#34;type&#34;:&#34;Point&#34;,&#34;coordinates&#34;:[98.780000,24.820000]}" id="NCID0EAMBG" xlink:type="simple">24.82N, 98.78E</named-content></named-content>, alt. 1700 m, 22.V.2016, leg. Duan Yongjiang, genitalia slides no. SYSU0190 (♂), 0195 (♀, molecular voucher no. SYSU-LEP0131); 2♀, Dahaoping, Tengchong, alt. 2020 m, 6.VIII.2007, leg. Zhang Dandan, genitalia slides no. SYSU0078, 0183; 1♂, Pianma Village, Lushui, Nujiang, alt. 1889 m, 16.VIII.2015, leg. Wei Xueli; 1♀, Malipo County, alt. 1098 m, 4.VI.2015, leg. Tao Manfei, genitalia slide no. SYSU0911; <bold>Tibet</bold>: 1♂, 1♀, Hanmi, Medog, alt. 2380 m, 9.VIII.2003, leg. Wang Xinpu and Xue Huaijun, genitalia slide no. CYP12062 (♂) (<named-content xmlns:xlink="http://www.w3.org/1999/xlink" content-type="dwc:institutional_code" xlink:type="simple">NKU</named-content>); 1♂, Shangzayü, Nyingchi, alt. 1936 m, 16.VIII.2015, leg. Xu Dan. <bold>INDIA</bold>: 1♂, India, Sikkim, Elwes, collection of H. J. Elwes, <tp:taxon-name><tp:taxon-name-part taxon-name-part-type="family">Pyralidae</tp:taxon-name-part></tp:taxon-name> Brit. Slide no. 8674 (<named-content xmlns:xlink="http://www.w3.org/1999/xlink" content-type="dwc:institutional_code" xlink:type="simple">NHMUK</named-content>); 1 ♂, Sikkim, O. Miller., [18]89, collection of H. J. Elwes (<named-content xmlns:xlink="http://www.w3.org/1999/xlink" content-type="dwc:institutional_code" xlink:type="simple">NHMUK</named-content>).</p></tp:treatment-sec><tp:treatment-sec sec-type="diagnosis" id="SECID0E4MBG"><title>Diagnosis.</title><p><italic><tp:taxon-name><tp:taxon-name-part taxon-name-part-type="genus" reg="Spinosuncus">Spinosuncus</tp:taxon-name-part><tp:taxon-name-part taxon-name-part-type="species" reg="praepandalis">praepandalis</tp:taxon-name-part></tp:taxon-name></italic> has a larger wingspan (24–30 mm) than in the species described above. It has a wingspan similar to that of <italic><tp:taxon-name><tp:taxon-name-part taxon-name-part-type="genus" reg="Spinosuncus">S.</tp:taxon-name-part><tp:taxon-name-part taxon-name-part-type="species" reg="aureolalis">aureolalis</tp:taxon-name-part></tp:taxon-name></italic>, but can be differentiated by the dentate lines and the thickened anterior part of the postmedial line of the forewing near the costa. In the male genitalia, it is distinguished by the distally bifid uncus, forming two sclerotized, large outwardly curved teeth with a hairy basal margin (as in <italic><tp:taxon-name><tp:taxon-name-part taxon-name-part-type="genus" reg="Spinosuncus">S.</tp:taxon-name-part><tp:taxon-name-part taxon-name-part-type="species" reg="curvisetaceus">curvisetaceus</tp:taxon-name-part></tp:taxon-name></italic>), the two to three straight, thick needle-shaped setae dorsally set on each side of the transtilla and the semicircular sacculus distally with the margin scle<!--PageBreak-->rotized and with a small process distally. In the female genitalia, it is distinguished by the sinus vaginalis without sclerotized, streak-like or hook-like notches (as in <italic><tp:taxon-name><tp:taxon-name-part taxon-name-part-type="genus" reg="Spinosuncus">S.</tp:taxon-name-part><tp:taxon-name-part taxon-name-part-type="species" reg="curvisetaceus">curvisetaceus</tp:taxon-name-part></tp:taxon-name></italic>) and the long and slender ductus bursae, which is more than twice as long as the diameter of the corpus bursae, differs from that of the species described above (the ductus bursae is almost as long as the length of the corpus bursae). The differences between <italic><tp:taxon-name><tp:taxon-name-part taxon-name-part-type="genus" reg="Spinosuncus">S.</tp:taxon-name-part><tp:taxon-name-part taxon-name-part-type="species" reg="praepandalis">praepandalis</tp:taxon-name-part></tp:taxon-name></italic> and <italic><tp:taxon-name><tp:taxon-name-part taxon-name-part-type="genus" reg="Spinosuncus">S.</tp:taxon-name-part><tp:taxon-name-part taxon-name-part-type="species" reg="curvisetaceus">curvisetaceus</tp:taxon-name-part></tp:taxon-name></italic> are given in the diagnosis of the latter species.</p></tp:treatment-sec><tp:treatment-sec sec-type="redescription" id="SECID0EHPBG"><title>Redescription.</title><p><italic>Head</italic>. As for the genus. <italic>Thorax</italic>. Yellow. Legs as described for the genus. Wingspan 24–30 mm. Wing pattern as in <italic><tp:taxon-name><tp:taxon-name-part taxon-name-part-type="genus" reg="Spinosuncus">S.</tp:taxon-name-part><tp:taxon-name-part taxon-name-part-type="species" reg="contractalis">contractalis</tp:taxon-name-part></tp:taxon-name></italic>, apart from: wings yellowish brown; lines brown and wavy; postmedial line of forewing thickened near costa, strongly sinuate to half of CuA<sub>1</sub>; postmedial line of hindwing curved to distal third of CuA<sub>2</sub>. <italic>Abdomen</italic>. Yellowish to brown, apical margin of segments tinged with white. <italic>Male genitalia</italic> (Figure <xref ref-type="fig" rid="F5">13</xref>). Uncus tapering towards apex; distal 3/4 bifid, forming two outwardly curved, strongly sclerotized teeth, medially set with dense setae, arranged in a curved line. Valva of medium width, ventral margin beyond sacculus slightly concave, length approximately 2.3× its maximal width; transtilla extended ventrally into a projection, each lobe set with two to three straight, thick needle-shaped setae at dorsal base (one seta occasionally falls off), with one much bigger than other(s); costal band moderately wide, slightly expanded to 2/3 of dorsal margin; distal half of sacculus expanded, semicircular, with dorsal margin sclerotized, apically with small, triangular process; sella long and slender, rod-like, upcurved (bent in Figs <xref ref-type="fig" rid="F5">13A–B</xref>), distal end slightly inflated, set with a few broad, fin-shaped setae forming editum, each seta with apex evenly divided into several filaments. Juxta pentagonal, weakly bifid distally. Phallus with distal 1/4 slightly expanded and spinulose; vesica in distal part with numerous spine-like cornuti appear funnel-shaped (Figure <xref ref-type="fig" rid="F5">13C</xref>). <italic>Female genitalia</italic> (Figure <xref ref-type="fig" rid="F9">22</xref>). Posterior apophysis with distinct hook-like expansion at basal 2/5. Sinus vaginalis without sclerotized, streak-like or hook-like notches; lamella postvaginalis band-shaped, well developed, extended to cover entire eighth segment ventrally. Antrum membranous, with a narrow sclerotized transverse band posteriorly. Ductus bursae long and slender, more than three times as long as diameter of corpus bursae; colliculum almost evenly wide. Corpus bursae small, globular; accessory bursa arising from posterior 1/3 of corpus bursae; rhombic signum with well developed, moderately separated carinae, other two angles bearing spines medially, the anterior angle smaller than the posterior angle; second signum absent.</p><fig id="F5" position="float" orientation="portrait"><label>Figures 13–14.</label><caption><p>Male genitalia of <italic><tp:taxon-name><tp:taxon-name-part taxon-name-part-type="genus" reg="Spinosuncus">Spinosuncus</tp:taxon-name-part></tp:taxon-name></italic> spp. <bold>13</bold><italic><tp:taxon-name><tp:taxon-name-part taxon-name-part-type="genus" reg="Spinosuncus">S.</tp:taxon-name-part><tp:taxon-name-part taxon-name-part-type="species" reg="praepandalis">praepandalis</tp:taxon-name-part></tp:taxon-name></italic>, Guizhou (genitalia slide no. SYSU0038) <bold>14</bold><italic><tp:taxon-name><tp:taxon-name-part taxon-name-part-type="genus" reg="Spinosuncus">S.</tp:taxon-name-part><tp:taxon-name-part taxon-name-part-type="species" reg="curvisetaceus">curvisetaceus</tp:taxon-name-part></tp:taxon-name></italic>, Fujian (genitalia slide no. ZDD12051). <bold>A</bold>: Whole genitalia. <bold>B</bold>: Base of valva dorsally. <bold>C</bold>: Apex of phallus. Scale bars: 0.5 mm.</p></caption><graphic xmlns:xlink="http://www.w3.org/1999/xlink" xlink:href="zookeys-799-115-g005.jpg" position="float" orientation="portrait" xlink:type="simple" id="oo_245521.jpg"/></fig></tp:treatment-sec><tp:treatment-sec sec-type="distribution" id="SECID0EKSBG"><title>Distribution.</title><p>(Figure <xref ref-type="fig" rid="F12">28</xref>). China (Hubei, Hunan, Sichuan, Chongqing, Guizhou, Yunnan, Tibet), India.</p></tp:treatment-sec><tp:treatment-sec><!--Section generated to contain objects referenced in tp:taxon-treatment.--><fig id="F3" position="float" orientation="portrait"><label>Figures 3–9.</label><caption><p>Adults of <italic><tp:taxon-name><tp:taxon-name-part taxon-name-part-type="genus" reg="Spinosuncus">Spinosuncus</tp:taxon-name-part></tp:taxon-name></italic> spp. <bold>3</bold><italic><tp:taxon-name><tp:taxon-name-part taxon-name-part-type="genus" reg="Spinosuncus">S.</tp:taxon-name-part><tp:taxon-name-part taxon-name-part-type="species" reg="contractalis">contractalis</tp:taxon-name-part></tp:taxon-name></italic>, male (Dahaoping, Yunnan) <bold>4</bold><italic><tp:taxon-name><tp:taxon-name-part taxon-name-part-type="genus" reg="Spinosuncus">S.</tp:taxon-name-part><tp:taxon-name-part taxon-name-part-type="species" reg="rectacutus">rectacutus</tp:taxon-name-part></tp:taxon-name></italic>, holotype, male (Weng’ang Town, Guizhou) <bold>5</bold><italic><tp:taxon-name><tp:taxon-name-part taxon-name-part-type="genus" reg="Spinosuncus">S.</tp:taxon-name-part><tp:taxon-name-part taxon-name-part-type="species" reg="brevacutus">brevacutus</tp:taxon-name-part></tp:taxon-name></italic>, holotype, male (Weng’ang Town, Guizhou) <bold>6</bold><italic><tp:taxon-name><tp:taxon-name-part taxon-name-part-type="genus" reg="Spinosuncus">S.</tp:taxon-name-part><tp:taxon-name-part taxon-name-part-type="species" reg="praepandalis">praepandalis</tp:taxon-name-part></tp:taxon-name></italic>, male (Weng’ang Town, Guizhou) <bold>7</bold><italic><tp:taxon-name><tp:taxon-name-part taxon-name-part-type="genus" reg="Spinosuncus">S.</tp:taxon-name-part><tp:taxon-name-part taxon-name-part-type="species" reg="curvisetaceus">curvisetaceus</tp:taxon-name-part></tp:taxon-name></italic>, paratype, male (Tongmu Village, Fujian) <bold>8</bold><italic><tp:taxon-name><tp:taxon-name-part taxon-name-part-type="genus" reg="Spinosuncus">S.</tp:taxon-name-part><tp:taxon-name-part taxon-name-part-type="species" reg="aureolalis">aureolalis</tp:taxon-name-part></tp:taxon-name></italic>, male (Bubang, Yunnan) <bold>9</bold><italic><tp:taxon-name><tp:taxon-name-part taxon-name-part-type="genus" reg="Spinosuncus">S.</tp:taxon-name-part><tp:taxon-name-part taxon-name-part-type="species" reg="quadracutus">quadracutus</tp:taxon-name-part></tp:taxon-name></italic>, paratype, male (Mt. Limu, Hainan). Scale bars: 5.0 mm.</p></caption><graphic xmlns:xlink="http://www.w3.org/1999/xlink" xlink:href="zookeys-799-115-g003.jpg" position="float" orientation="portrait" xlink:type="simple" id="oo_245518.jpg"/></fig><fig id="F9" position="float" orientation="portrait"><label>Figures 22–23.</label><caption><p>Female genitalia of <italic><tp:taxon-name><tp:taxon-name-part taxon-name-part-type="genus" reg="Spinosuncus">Spinosuncus</tp:taxon-name-part></tp:taxon-name></italic> spp. <bold>22</bold><italic><tp:taxon-name><tp:taxon-name-part taxon-name-part-type="genus" reg="Spinosuncus">S.</tp:taxon-name-part><tp:taxon-name-part taxon-name-part-type="species" reg="praepandalis">praepandalis</tp:taxon-name-part></tp:taxon-name></italic>, Yunnan (genitalia slide no. SYSU0980) <bold>23</bold><italic><tp:taxon-name><tp:taxon-name-part taxon-name-part-type="genus" reg="Spinosuncus">S.</tp:taxon-name-part><tp:taxon-name-part taxon-name-part-type="species" reg="curvisetaceus">curvisetaceus</tp:taxon-name-part></tp:taxon-name></italic>, Jiangxi (genitalia slide no. SYSU0061). <bold>A–B</bold>: Ventral views. <bold>B</bold>: Posterad of colliculum. Scale bars: 1.0 mm.</p></caption><graphic xmlns:xlink="http://www.w3.org/1999/xlink" xlink:href="zookeys-799-115-g009.jpg" position="float" orientation="portrait" xlink:type="simple" id="oo_245525.jpg"/></fig><fig id="F12" position="float" orientation="portrait"><label>Figure 28.</label><caption><p>Distribution of <italic><tp:taxon-name><tp:taxon-name-part taxon-name-part-type="genus" reg="Spinosuncus">Spinosuncus</tp:taxon-name-part></tp:taxon-name></italic> species in China. <bold>A</bold> Distance between Bubang and Nabang.</p></caption><graphic xmlns:xlink="http://www.w3.org/1999/xlink" xlink:href="zookeys-799-115-g012.jpg" position="float" orientation="portrait" xlink:type="simple" id="oo_245529.jpg"/></fig></tp:treatment-sec></tp:taxon-treatment>
