# Supplementary material for: Systematics of the new genus Spinosuncus Chen, Zhang & Li with descriptions of four new species (Lepidoptera, Crambidae, Pyraustinae)
Source: Zookeys. 2018 Nov 28;(799):115–51. doi: 10.3897/zookeys.799.23925 (PMC6281707; doi:10.3897/zookeys.799.23925)
Supplement: XML Treatment for Spinosuncus aureolalis [file zookeys.799.23925-treatment7.xml]

<!DOCTYPE tp:taxon-treatment
  PUBLIC "-//TaxonX//DTD Taxonomic Treatment Publishing DTD v0 20100105//EN" "tax-treatment-NSO.dtd">
<tp:taxon-treatment xmlns:tp="http://www.plazi.org/taxpub"><tp:treatment-meta><kwd-group><label>Taxon classification</label><kwd><named-content xmlns:xlink="http://www.w3.org/1999/xlink" content-type="kingdom">Animalia</named-content></kwd><kwd><named-content xmlns:xlink="http://www.w3.org/1999/xlink" content-type="order">Lepidoptera</named-content></kwd><kwd><named-content xmlns:xlink="http://www.w3.org/1999/xlink" content-type="family">Crambidae</named-content></kwd></kwd-group><mixed-citation publication-type="journal"><person-group><name><surname>Chen</surname><given-names>Kai</given-names></name><name><surname>Zhang</surname><given-names>Dandan</given-names></name><name><surname>Li</surname><given-names>Houhun</given-names></name></person-group><article-title>Systematics of the new genus <italic><tp:taxon-name><tp:taxon-name-part taxon-name-part-type="genus" reg="Spinosuncus">Spinosuncus</tp:taxon-name-part></tp:taxon-name></italic> Chen, Zhang &amp; Li with descriptions of four new species (<tp:taxon-name><tp:taxon-name-part taxon-name-part-type="order">Lepidoptera</tp:taxon-name-part></tp:taxon-name>, <tp:taxon-name><tp:taxon-name-part taxon-name-part-type="family">Crambidae</tp:taxon-name-part></tp:taxon-name>, <tp:taxon-name><tp:taxon-name-part taxon-name-part-type="subfamily">Pyraustinae</tp:taxon-name-part></tp:taxon-name>)</article-title><source>Zookeys</source><day>28</day><month>11</month><year>2018</year><volume>2018</volume><issue>799</issue><fpage>115</fpage><lpage>151</lpage><pub-id pub-id-type="doi">10.3897/zookeys.799.23925</pub-id></mixed-citation></tp:treatment-meta><tp:nomenclature><tp:taxon-name>
              <tp:taxon-name-part taxon-name-part-type="genus" reg="Spinosuncus">Spinosuncus</tp:taxon-name-part>
              <tp:taxon-name-part taxon-name-part-type="species" reg="aureolalis">aureolalis</tp:taxon-name-part>
            </tp:taxon-name><tp:taxon-authority>(Lederer, 1863)</tp:taxon-authority><tp:taxon-status xmlns:xlink="http://www.w3.org/1999/xlink" xlink:type="simple">comb. n.</tp:taxon-status><xref ref-type="fig" rid="F3">Figs 8</xref><xref ref-type="fig" rid="F6">, 15–16</xref><xref ref-type="fig" rid="F10">, 24–25</xref><xref ref-type="fig" rid="F12">, 28</xref><!--PageBreak--><tp:nomenclature-citation-list><tp:nomenclature-citation><tp:taxon-name>
                  <tp:taxon-name-part taxon-name-part-type="genus" reg="Botys">Botys</tp:taxon-name-part>
                  <tp:taxon-name-part taxon-name-part-type="species" reg="aureolalis">aureolalis</tp:taxon-name-part>
                </tp:taxon-name><comment>Lederer, 1863: 473.</comment></tp:nomenclature-citation><tp:nomenclature-citation><tp:taxon-name>
                  <tp:taxon-name-part taxon-name-part-type="genus" reg="Pyralis">Pyralis</tp:taxon-name-part>
                  <tp:taxon-name-part taxon-name-part-type="species" reg="ochrealis">ochrealis</tp:taxon-name-part>
                </tp:taxon-name><comment>Moore, 1877: 614.</comment></tp:nomenclature-citation><tp:nomenclature-citation><tp:taxon-name>
                  <tp:taxon-name-part taxon-name-part-type="genus" reg="Microstega">Microstega</tp:taxon-name-part>
                  <tp:taxon-name-part taxon-name-part-type="species" reg="aureolalis">aureolalis</tp:taxon-name-part>
                </tp:taxon-name><comment>(Lederer): Bänziger, 1995: 270.</comment></tp:nomenclature-citation></tp:nomenclature-citation-list></tp:nomenclature><tp:treatment-sec sec-type="material" id="SECID0ERBAI"><title>Material examined.</title><p><bold>Type material.</bold> Lectotype of <italic><tp:taxon-name><tp:taxon-name-part taxon-name-part-type="genus" reg="Pyralis">Pyralis</tp:taxon-name-part><tp:taxon-name-part taxon-name-part-type="species" reg="ochrealis">ochrealis</tp:taxon-name-part></tp:taxon-name></italic>: 1♂; Sikkim, Moore Coll. 94-106, <tp:taxon-name><tp:taxon-name-part taxon-name-part-type="family">Pyralidae</tp:taxon-name-part></tp:taxon-name> Brit. Slide No. 8678 (<named-content xmlns:xlink="http://www.w3.org/1999/xlink" content-type="dwc:institutional_code" xlink:type="simple">NHMUK</named-content>), designated by <xref ref-type="bibr" rid="B2">Bänziger (1995)</xref>.</p></tp:treatment-sec><tp:treatment-sec sec-type="material" id="SECID0ESCAI"><title>Other material examined.</title><p><bold>CHINA, Guangxi</bold>: 2♂, Nonggang, Longzhou, alt. 188 m, 26.VII.2011, leg. He Guiqing, genitalia slide no. SYSU0909; <bold>Yunnan</bold>: 1♀, Baihualing, Baoshan, alt. 1251 m, 13.VIII.2007, leg. Zhang Dandan, genitalia slide no. SYSU0075; 2♂, Baihualing, Baoshan, alt. 1520 m, 11,13.VIII.2007, leg. Zhang Dandan, genitalia slides no. SYSU0050, 0066; 1♂, 1♀, Mengla, alt. 800 m, 6,8.VII.2012, leg. Kitching and Ashton, genitalia slide no. FCEL0002 (♀) (<abbrev xmlns:xlink="http://www.w3.org/1999/xlink" xlink:title="Forest Canopy Ecology Lab, Yunnan" id="ABBRID0E3CAI" xlink:type="simple">FCEL</abbrev>); 2♂, 1♀, Bubang, Xishuangbanna, <named-content xmlns:xlink="http://www.w3.org/1999/xlink" content-type="dwc:verbatimCoordinates" xlink:type="simple"><named-content content-type="geo-json" specific-use="{&#34;type&#34;:&#34;Point&#34;,&#34;coordinates&#34;:[101.590000,21.600000]}" id="NCID0EDDAI" xlink:type="simple">21.60N, 101.59E</named-content></named-content>, alt. 656 m, 23.VII.2014, leg. Guan Wei, Liu Shurong, Teng Kaijian and Wang xiuchun, genitalia slide no. ZDD12052 (♀, molecular voucher no. SYSU-LEP0146), ZDD12054 (♂) (<named-content xmlns:xlink="http://www.w3.org/1999/xlink" content-type="dwc:institutional_code" xlink:type="simple">NKU</named-content>); 1♂, Nabang, Yingjiang County, <named-content xmlns:xlink="http://www.w3.org/1999/xlink" content-type="dwc:verbatimCoordinates" xlink:type="simple"><named-content content-type="geo-json" specific-use="{&#34;type&#34;:&#34;Point&#34;,&#34;coordinates&#34;:[97.560000,24.750000]}" id="NCID0EQDAI" xlink:type="simple">24.75N, 97.56E</named-content></named-content>, alt. 239 m, 27.V.2016, leg. Duan Yongjiang, genitalia slide no. SYSU0958, molecular voucher no. SYSU-LEP0132; 1♂, Pianma Village, Lushui, Nujiang, alt. 1889 m, 16.VIII.2015, leg. Wei Xueli, genitalia slide no. SYSU0959; 1♂, Daxichang, Malipo County, alt. 1465 m, 7.VI.2015, leg. Tao Manfei, genitalia slide no. SYSU0173.</p></tp:treatment-sec><tp:treatment-sec sec-type="diagnosis" id="SECID0EVDAI"><title>Diagnosis.</title><p><italic><tp:taxon-name><tp:taxon-name-part taxon-name-part-type="genus" reg="Spinosuncus">Spinosuncus</tp:taxon-name-part><tp:taxon-name-part taxon-name-part-type="species" reg="aureolalis">aureolalis</tp:taxon-name-part></tp:taxon-name></italic> has a large wingspan (more than 26 mm). The ground colour of the wings is the darkest within the genus. Though <italic><tp:taxon-name><tp:taxon-name-part taxon-name-part-type="genus" reg="Spinosuncus">S.</tp:taxon-name-part><tp:taxon-name-part taxon-name-part-type="species" reg="aureolalis">aureolalis</tp:taxon-name-part></tp:taxon-name></italic> has a similar wingspan as <italic><tp:taxon-name><tp:taxon-name-part taxon-name-part-type="genus" reg="Spinosuncus">S.</tp:taxon-name-part><tp:taxon-name-part taxon-name-part-type="species" reg="praepandalis">praepandalis</tp:taxon-name-part></tp:taxon-name></italic>, it can be distinguished by the sinuate but not thickened anterior part of the postmedial line of the forewing near costa and the smooth, not dentate wing lines. In the male genitalia, it is characterized by the uncus distally with two large spines, the cheliform sacculus projections, and the fin- and needle-shaped setae forming editum on the sella distally (as in <italic><tp:taxon-name><tp:taxon-name-part taxon-name-part-type="genus" reg="Spinosuncus">S.</tp:taxon-name-part><tp:taxon-name-part taxon-name-part-type="species" reg="quadracutus">quadracutus</tp:taxon-name-part></tp:taxon-name></italic>). In the female genitalia, the two large, hook-like notches anterolaterally on the sinus vaginalis and the laterally broad, granulated antrum (as in <italic><tp:taxon-name><tp:taxon-name-part taxon-name-part-type="genus" reg="Spinosuncus">S.</tp:taxon-name-part><tp:taxon-name-part taxon-name-part-type="species" reg="quadracutus">quadracutus</tp:taxon-name-part></tp:taxon-name></italic>) are diagnostic. The appearance of <italic><tp:taxon-name><tp:taxon-name-part taxon-name-part-type="genus" reg="Spinosuncus">S.</tp:taxon-name-part><tp:taxon-name-part taxon-name-part-type="species" reg="aureolalis">aureolalis</tp:taxon-name-part></tp:taxon-name></italic> is most similar to that of <italic><tp:taxon-name><tp:taxon-name-part taxon-name-part-type="genus" reg="Spinosuncus">S.</tp:taxon-name-part><tp:taxon-name-part taxon-name-part-type="species" reg="quadracutus">quadracutus</tp:taxon-name-part></tp:taxon-name></italic>, both having the same wing pattern. The differences between these two species are given in the diagnosis of <italic><tp:taxon-name><tp:taxon-name-part taxon-name-part-type="genus" reg="Spinosuncus">S.</tp:taxon-name-part><tp:taxon-name-part taxon-name-part-type="species" reg="quadracutus">quadracutus</tp:taxon-name-part></tp:taxon-name></italic>.</p></tp:treatment-sec><tp:treatment-sec sec-type="redescription" id="SECID0ETGAI"><title>Redescription.</title><p><italic>Head</italic>. As for the genus. <italic>Thorax</italic>. Yellow. Legs as described for the genus. Wingspan 26–32 mm. Wings yellow, with fulvous tinge, lines fulvous to yellowish brown, venation somewhat darker than the ground colour, making wings impressively reticulated. Wing pattern as in <italic><tp:taxon-name><tp:taxon-name-part taxon-name-part-type="genus" reg="Spinosuncus">S.</tp:taxon-name-part><tp:taxon-name-part taxon-name-part-type="species" reg="contractalis">contractalis</tp:taxon-name-part></tp:taxon-name></italic>, apart from: postmedial line of forewing more sinuate, of hindwing more curve. <italic>Abdomen</italic>. Fulvous dorsally, apical margin of segments tinged with white. <italic>Male genitalia</italic> (Figs <xref ref-type="fig" rid="F6">15</xref>, <xref ref-type="fig" rid="F6">16</xref>). Uncus gradually tapering from base to middle; laterally membranous and set with several se<!--PageBreak-->tae ventrally, other areas strongly sclerotized; distal 1/3 divided into two sharp teeth, thick, straight or slightly curved (weakly folded in Figs <xref ref-type="fig" rid="F6">15A</xref>, <xref ref-type="fig" rid="F6">16A</xref>), between two teeth usually two small and short spines (Figure <xref ref-type="fig" rid="F6">16A</xref>), sometimes invisible (Figure <xref ref-type="fig" rid="F6">15A</xref>) (longish, distinct in <italic><tp:taxon-name><tp:taxon-name-part taxon-name-part-type="genus" reg="Spinosuncus">S.</tp:taxon-name-part><tp:taxon-name-part taxon-name-part-type="species" reg="quadracutus">quadracutus</tp:taxon-name-part></tp:taxon-name></italic>, Figs <xref ref-type="fig" rid="F7">17A</xref>, <xref ref-type="fig" rid="F7">18A</xref>); with two caniniform teeth medioventrally. Valva narrow, length approximately 2.7× its maximal width; transtilla extended ventrally into long and narrow projection, dorsal margin with sparse setae; costal sclerotized band rather narrow, extended to near distal end of valva; sacculus with median caniniform projection and distal cheliform projection, distal half set with dense setae ventrally, distal projection with dorsal margin strongly sclerotized, <!--PageBreak-->set with dense and flat-lying spines (except distal half, Figs <xref ref-type="fig" rid="F6">15C</xref>, <xref ref-type="fig" rid="F6">16C</xref>) and two moderately downcurved spines pointing towards juxta (sometimes the longer one absent, Figure <xref ref-type="fig" rid="F6">16C</xref>); sella short and broad, distally inflated, set with modified setae forming editum, varying from fin-shaped to thick needle-shaped, ventral margin upcurved, thickened and sclerotized, distally spinose, ended in long, curved spine. Juxta shield-shaped, pentagonal, distal margin sometimes slightly indented medially. Phallus with distal 1/4 slightly expanded, vesica distally with numerous spinules and several large spicules arranged into funnel-shaped bunch of cornuti (Figs <xref ref-type="fig" rid="F6">15D</xref>, <xref ref-type="fig" rid="F6">16D</xref>, rotated in Figure <xref ref-type="fig" rid="F6">16D</xref>). <italic>Female genitalia</italic> (Figs <xref ref-type="fig" rid="F10">24</xref>, <xref ref-type="fig" rid="F10">25</xref>). Anterior apophysis sclerotized, slightly sinuate at distal third; posterior apophysis oblong, slender, strongly sclerotized. Sinus vaginalis with two large, thick, hook-like notches anterolaterally; lamella postvaginalis sclerotized, band-shaped, extended dorsolaterally to about 1/4 width of sinus vaginalis. Antrum granulated and broad. Ductus bursae long and wide, about two times as long as diameter of corpus bursae; colliculum well-developed, with anterior end narrower. Corpus bursae globular; accessory bursa arising from posterior end of corpus bursae; rhombic signum with carinae weak and widely separated, other two angles bearing dense spines; second signum absent.</p><fig id="F6" position="float" orientation="portrait"><label>Figures 15–16.</label><caption><p>Male genitalia of <italic><tp:taxon-name><tp:taxon-name-part taxon-name-part-type="genus" reg="Spinosuncus">Spinosuncus</tp:taxon-name-part><tp:taxon-name-part taxon-name-part-type="species" reg="aureolalis">aureolalis</tp:taxon-name-part></tp:taxon-name></italic>. <bold>15</bold> Yunnan (genitalia slide no. ZDD12054) <bold>16</bold> Yunnan (genitalia slide no. SYSU0173). <bold>A</bold>: Whole genitalia. <bold>B</bold>: Base of valva dorsally. <bold>C</bold>: Projections of sacculus. D: Apex of phallus. Scale bars: 0.5 mm.</p></caption><graphic xmlns:xlink="http://www.w3.org/1999/xlink" xlink:href="zookeys-799-115-g006.jpg" position="float" orientation="portrait" xlink:type="simple" id="oo_245522.jpg"/></fig></tp:treatment-sec><tp:treatment-sec sec-type="distribution" id="SECID0E6KAI"><title>Distribution.</title><p>(Figure <xref ref-type="fig" rid="F12">28</xref>). China (Guangxi, Yunnan), India (Sikkim), Thailand (Chiang Mai).</p></tp:treatment-sec><tp:treatment-sec><!--Section generated to contain objects referenced in tp:taxon-treatment.--><fig id="F3" position="float" orientation="portrait"><label>Figures 3–9.</label><caption><p>Adults of <italic><tp:taxon-name><tp:taxon-name-part taxon-name-part-type="genus" reg="Spinosuncus">Spinosuncus</tp:taxon-name-part></tp:taxon-name></italic> spp. <bold>3</bold><italic><tp:taxon-name><tp:taxon-name-part taxon-name-part-type="genus" reg="Spinosuncus">S.</tp:taxon-name-part><tp:taxon-name-part taxon-name-part-type="species" reg="contractalis">contractalis</tp:taxon-name-part></tp:taxon-name></italic>, male (Dahaoping, Yunnan) <bold>4</bold><italic><tp:taxon-name><tp:taxon-name-part taxon-name-part-type="genus" reg="Spinosuncus">S.</tp:taxon-name-part><tp:taxon-name-part taxon-name-part-type="species" reg="rectacutus">rectacutus</tp:taxon-name-part></tp:taxon-name></italic>, holotype, male (Weng’ang Town, Guizhou) <bold>5</bold><italic><tp:taxon-name><tp:taxon-name-part taxon-name-part-type="genus" reg="Spinosuncus">S.</tp:taxon-name-part><tp:taxon-name-part taxon-name-part-type="species" reg="brevacutus">brevacutus</tp:taxon-name-part></tp:taxon-name></italic>, holotype, male (Weng’ang Town, Guizhou) <bold>6</bold><italic><tp:taxon-name><tp:taxon-name-part taxon-name-part-type="genus" reg="Spinosuncus">S.</tp:taxon-name-part><tp:taxon-name-part taxon-name-part-type="species" reg="praepandalis">praepandalis</tp:taxon-name-part></tp:taxon-name></italic>, male (Weng’ang Town, Guizhou) <bold>7</bold><italic><tp:taxon-name><tp:taxon-name-part taxon-name-part-type="genus" reg="Spinosuncus">S.</tp:taxon-name-part><tp:taxon-name-part taxon-name-part-type="species" reg="curvisetaceus">curvisetaceus</tp:taxon-name-part></tp:taxon-name></italic>, paratype, male (Tongmu Village, Fujian) <bold>8</bold><italic><tp:taxon-name><tp:taxon-name-part taxon-name-part-type="genus" reg="Spinosuncus">S.</tp:taxon-name-part><tp:taxon-name-part taxon-name-part-type="species" reg="aureolalis">aureolalis</tp:taxon-name-part></tp:taxon-name></italic>, male (Bubang, Yunnan) <bold>9</bold><italic><tp:taxon-name><tp:taxon-name-part taxon-name-part-type="genus" reg="Spinosuncus">S.</tp:taxon-name-part><tp:taxon-name-part taxon-name-part-type="species" reg="quadracutus">quadracutus</tp:taxon-name-part></tp:taxon-name></italic>, paratype, male (Mt. Limu, Hainan). Scale bars: 5.0 mm.</p></caption><graphic xmlns:xlink="http://www.w3.org/1999/xlink" xlink:href="zookeys-799-115-g003.jpg" position="float" orientation="portrait" xlink:type="simple" id="oo_245518.jpg"/></fig><fig id="F10" position="float" orientation="portrait"><label>Figures 24–25.</label><caption><p>Female genitalia of <italic><tp:taxon-name><tp:taxon-name-part taxon-name-part-type="genus" reg="Spinosuncus">Spinosuncus</tp:taxon-name-part><tp:taxon-name-part taxon-name-part-type="species" reg="aureolalis">aureolalis</tp:taxon-name-part></tp:taxon-name></italic>. <bold>24</bold> Yunnan (genitalia slide no. ZDD12052) <bold>25</bold> Yunnan (genitalia slide no. FCEL0002) <bold>A–B</bold>: Ventral views. <bold>B</bold>: Posterad of colliculum. Scale bars: 1.0 mm.</p></caption><graphic xmlns:xlink="http://www.w3.org/1999/xlink" xlink:href="zookeys-799-115-g010.jpg" position="float" orientation="portrait" xlink:type="simple" id="oo_245526.jpg"/></fig><fig id="F12" position="float" orientation="portrait"><label>Figure 28.</label><caption><p>Distribution of <italic><tp:taxon-name><tp:taxon-name-part taxon-name-part-type="genus" reg="Spinosuncus">Spinosuncus</tp:taxon-name-part></tp:taxon-name></italic> species in China. <bold>A</bold> Distance between Bubang and Nabang.</p></caption><graphic xmlns:xlink="http://www.w3.org/1999/xlink" xlink:href="zookeys-799-115-g012.jpg" position="float" orientation="portrait" xlink:type="simple" id="oo_245529.jpg"/></fig><fig id="F7" position="float" orientation="portrait"><label>Figures 17–18.</label><caption><p>Male genitalia of <italic><tp:taxon-name><tp:taxon-name-part taxon-name-part-type="genus" reg="Spinosuncus">Spinosuncus</tp:taxon-name-part><tp:taxon-name-part taxon-name-part-type="species" reg="quadracutus">quadracutus</tp:taxon-name-part></tp:taxon-name></italic>. <bold>17</bold> Fujian (genitalia slide no. SYSU0034) <bold>18</bold> Hainan (genitalia slide no. SYSU0048). <bold>A</bold>: Whole genitalia. <bold>B</bold>: Base of valva dorsally. <bold>C</bold>: Projections of sacculus. <bold>D</bold>: Apex of phallus. Scale bars: 0.5 mm.</p></caption><graphic xmlns:xlink="http://www.w3.org/1999/xlink" xlink:href="zookeys-799-115-g007.jpg" position="float" orientation="portrait" xlink:type="simple" id="oo_245523.jpg"/></fig></tp:treatment-sec><ref-list><ref id="B2"><mixed-citation xmlns:xlink="http://www.w3.org/1999/xlink" xlink:type="simple"><person-group><name name-style="western"><surname>Bänziger</surname><given-names>H</given-names></name></person-group> (<year>1995</year>) <italic><tp:taxon-name><tp:taxon-name-part taxon-name-part-type="genus">Microstega</tp:taxon-name-part><tp:taxon-name-part taxon-name-part-type="species">homoculorum</tp:taxon-name-part></tp:taxon-name></italic> sp. n. the most frequently observed lachryphagous moth of man (<tp:taxon-name><tp:taxon-name-part taxon-name-part-type="order">Lepidoptera</tp:taxon-name-part></tp:taxon-name>, <tp:taxon-name><tp:taxon-name-part taxon-name-part-type="family">Pyralidae</tp:taxon-name-part></tp:taxon-name>: <tp:taxon-name><tp:taxon-name-part taxon-name-part-type="subfamily">Pyraustinae</tp:taxon-name-part></tp:taxon-name>). Revue Suisse de Zoologie 102(2): 265–276.</mixed-citation></ref></ref-list></tp:taxon-treatment>
