# Supplementary material for: Systematics of the new genus Spinosuncus Chen, Zhang & Li with descriptions of four new species (Lepidoptera, Crambidae, Pyraustinae)
Source: Zookeys. 2018 Nov 28;(799):115–51. doi: 10.3897/zookeys.799.23925 (PMC6281707; doi:10.3897/zookeys.799.23925)
Supplement: XML Treatment for Spinosuncus quadracutus [file zookeys.799.23925-treatment8.xml]

<!DOCTYPE tp:taxon-treatment
  PUBLIC "-//TaxonX//DTD Taxonomic Treatment Publishing DTD v0 20100105//EN" "tax-treatment-NSO.dtd">
<tp:taxon-treatment xmlns:tp="http://www.plazi.org/taxpub"><tp:treatment-meta><kwd-group><label>Taxon classification</label><kwd><named-content xmlns:xlink="http://www.w3.org/1999/xlink" content-type="kingdom">Animalia</named-content></kwd><kwd><named-content xmlns:xlink="http://www.w3.org/1999/xlink" content-type="order">Lepidoptera</named-content></kwd><kwd><named-content xmlns:xlink="http://www.w3.org/1999/xlink" content-type="family">Crambidae</named-content></kwd></kwd-group><mixed-citation publication-type="journal"><person-group><name><surname>Chen</surname><given-names>Kai</given-names></name><name><surname>Zhang</surname><given-names>Dandan</given-names></name><name><surname>Li</surname><given-names>Houhun</given-names></name></person-group><article-title>Systematics of the new genus <italic><tp:taxon-name><tp:taxon-name-part taxon-name-part-type="genus" reg="Spinosuncus">Spinosuncus</tp:taxon-name-part></tp:taxon-name></italic> Chen, Zhang &amp; Li with descriptions of four new species (<tp:taxon-name><tp:taxon-name-part taxon-name-part-type="order">Lepidoptera</tp:taxon-name-part></tp:taxon-name>, <tp:taxon-name><tp:taxon-name-part taxon-name-part-type="family">Crambidae</tp:taxon-name-part></tp:taxon-name>, <tp:taxon-name><tp:taxon-name-part taxon-name-part-type="subfamily">Pyraustinae</tp:taxon-name-part></tp:taxon-name>)</article-title><source>Zookeys</source><day>28</day><month>11</month><year>2018</year><volume>2018</volume><issue>799</issue><fpage>115</fpage><lpage>151</lpage><pub-id pub-id-type="doi">10.3897/zookeys.799.23925</pub-id></mixed-citation></tp:treatment-meta><tp:nomenclature><tp:taxon-name>
              <tp:taxon-name-part taxon-name-part-type="genus" reg="Spinosuncus">Spinosuncus</tp:taxon-name-part>
              <tp:taxon-name-part taxon-name-part-type="species" reg="quadracutus">quadracutus</tp:taxon-name-part>
              <object-id xmlns:xlink="http://www.w3.org/1999/xlink" content-type="zoobank" xlink:type="simple">http://zoobank.org/181BC4CF-DC36-4D53-9084-4AC91688D188</object-id>
            </tp:taxon-name><tp:taxon-status xmlns:xlink="http://www.w3.org/1999/xlink" xlink:type="simple">sp. n.</tp:taxon-status><xref ref-type="fig" rid="F3">Figs 9</xref><xref ref-type="fig" rid="F7">, 17–18</xref><xref ref-type="fig" rid="F11">, 26–27</xref><xref ref-type="fig" rid="F12">, 28</xref></tp:nomenclature><tp:treatment-sec sec-type="material" id="SECID0EBNAI"><title>Material examined.</title><p><bold>Type material.</bold> Holotype ♂; <bold>CHINA, Hainan</bold>: Mt. Limushan, <named-content xmlns:xlink="http://www.w3.org/1999/xlink" content-type="dwc:verbatimCoordinates" xlink:type="simple"><named-content content-type="geo-json" specific-use="{&#34;type&#34;:&#34;Point&#34;,&#34;coordinates&#34;:[109.730000,19.160000]}" id="NCID0EONAI" xlink:type="simple">19.16N, 109.73E</named-content></named-content>, alt. 662 m, 20.V.2013, leg. Li Jinwei, genitalia slide no. SYSU0048, molecular voucher no. SYSU-LEP0002. Paratypes: <bold>CHINA, Fujian</bold>: 1♂, Guadun, Mt. Wuyishan, <named-content xmlns:xlink="http://www.w3.org/1999/xlink" content-type="dwc:verbatimCoordinates" xlink:type="simple"><named-content content-type="geo-json" specific-use="{&#34;type&#34;:&#34;Point&#34;,&#34;coordinates&#34;:[117.640000,27.740000]}" id="NCID0EYNAI" xlink:type="simple">27.74N, 117.64E</named-content></named-content>, alt. 1220 m, 17.V.2012, leg. Li Jinwei, genitalia slide no. SYSU0034; <bold>Hainan</bold>: 2♂, Mt. Limushan, <named-content xmlns:xlink="http://www.w3.org/1999/xlink" content-type="dwc:verbatimCoordinates" xlink:type="simple"><named-content content-type="geo-json" specific-use="{&#34;type&#34;:&#34;Point&#34;,&#34;coordinates&#34;:[109.730000,19.160000]}" id="NCID0ECOAI" xlink:type="simple">19.16N, 109.73E</named-content></named-content>, alt. 662 m, 20.V.2013, leg. Li Jinwei, genitalia slide no. SYSU0032; 1♂, 1♀, Jianling Reserve, <named-content xmlns:xlink="http://www.w3.org/1999/xlink" content-type="dwc:verbatimCoordinates" xlink:type="simple"><named-content content-type="geo-json" specific-use="{&#34;type&#34;:&#34;Point&#34;,&#34;coordinates&#34;:[110.270000,18.870000]}" id="NCID0EKOAI" xlink:type="simple">18.87N, 110.27E</named-content></named-content>, alt. 143 m, 8.IX.2013, leg. Chen Xiaohua, genitalia slides no. SYSU0029 (♂), SYSU0035 (♀, molecular voucher no. SYSU-LEP0001); 1♀, Mt. Diaoluoshan, <named-content xmlns:xlink="http://www.w3.org/1999/xlink" content-type="dwc:verbatimCoordinates" xlink:type="simple"><named-content content-type="geo-json" specific-use="{&#34;type&#34;:&#34;Point&#34;,&#34;coordinates&#34;:[109.930000,18.650000]}" id="NCID0ESOAI" xlink:type="simple">18.65N, 109.93E</named-content></named-content>, alt. 98 m, 3.XI.2013, leg. Chen Kai and Chen Xiaohua, genitalia slide no. SYSU0912; 1♀, Nankai Town, Baisha, <named-content xmlns:xlink="http://www.w3.org/1999/xlink" content-type="dwc:verbatimCoordinates" xlink:type="simple"><named-content content-type="geo-json" specific-use="{&#34;type&#34;:&#34;Point&#34;,&#34;coordinates&#34;:[109.240000,19.050000]}" id="NCID0E1OAI" xlink:type="simple">19.05N, 109.24E</named-content></named-content>, alt. 294 m, 19.V.2013, leg. Li Jinwei, genitalia slide no. SYSU0077.</p></tp:treatment-sec><tp:treatment-sec sec-type="diagnosis" id="SECID0E6OAI"><title>Diagnosis.</title><p>This species is indistinguishable from <italic><tp:taxon-name><tp:taxon-name-part taxon-name-part-type="genus" reg="Spinosuncus">S.</tp:taxon-name-part><tp:taxon-name-part taxon-name-part-type="species" reg="aureolalis">aureolalis</tp:taxon-name-part></tp:taxon-name></italic> in wing pattern. In the male genitalia, it can be distinguished from <italic><tp:taxon-name><tp:taxon-name-part taxon-name-part-type="genus" reg="Spinosuncus">S.</tp:taxon-name-part><tp:taxon-name-part taxon-name-part-type="species" reg="aureolalis">aureolalis</tp:taxon-name-part></tp:taxon-name></italic> by the uncus with four prominent pointed spines distally (the median two small and indistinct in <italic><tp:taxon-name><tp:taxon-name-part taxon-name-part-type="genus" reg="Spinosuncus">S.</tp:taxon-name-part><tp:taxon-name-part taxon-name-part-type="species" reg="aureolalis">aureolalis</tp:taxon-name-part></tp:taxon-name></italic>), the blunt distal projection of sacculus (pointed in <italic><tp:taxon-name><tp:taxon-name-part taxon-name-part-type="genus" reg="Spinosuncus">S.</tp:taxon-name-part><tp:taxon-name-part taxon-name-part-type="species" reg="aureolalis">aureolalis</tp:taxon-name-part></tp:taxon-name></italic>) always set with one long spine pointing towards juxta (often with two long spines in <italic><tp:taxon-name><tp:taxon-name-part taxon-name-part-type="genus" reg="Spinosuncus">S.</tp:taxon-name-part><tp:taxon-name-part taxon-name-part-type="species" reg="aureolalis">aureolalis</tp:taxon-name-part></tp:taxon-name></italic>, Figure <xref ref-type="fig" rid="F6">15C</xref>) and the more spinulose and with arched dorsal margin distal projection (smooth, less arched in <italic><tp:taxon-name><tp:taxon-name-part taxon-name-part-type="genus" reg="Spinosuncus">S.</tp:taxon-name-part><tp:taxon-name-part taxon-name-part-type="species" reg="aureolalis">aureolalis</tp:taxon-name-part></tp:taxon-name></italic>, Figs <xref ref-type="fig" rid="F6">15C</xref>, <xref ref-type="fig" rid="F6">16C</xref>). In the female genitalia, it can <!--PageBreak-->be differentiated from <italic><tp:taxon-name><tp:taxon-name-part taxon-name-part-type="genus" reg="Spinosuncus">S.</tp:taxon-name-part><tp:taxon-name-part taxon-name-part-type="species" reg="aureolalis">aureolalis</tp:taxon-name-part></tp:taxon-name></italic> by the more closely set dorsolateral extensions of lamella postvaginalis and relatively larger and more closely set hook-like notches of the sinus vaginalis anterolaterally (Figs <xref ref-type="fig" rid="F11">26B</xref>, <xref ref-type="fig" rid="F11">27B</xref>).</p></tp:treatment-sec><tp:treatment-sec sec-type="description" id="SECID0EISAI"><title>Description.</title><p><italic>Head</italic>. Frons brown, vertex with moderately raised scales projecting between antennae, labial palpus brown, white at base ventrally. Maxillary palpus brown, with apex pale yellow. <italic>Thorax</italic>. Yellow. Legs as described for the genus. Wingspan 26–30 mm. Wing pattern as in <italic><tp:taxon-name><tp:taxon-name-part taxon-name-part-type="genus" reg="Spinosuncus">S.</tp:taxon-name-part><tp:taxon-name-part taxon-name-part-type="species" reg="aureolalis">aureolalis</tp:taxon-name-part></tp:taxon-name></italic>. <italic>Abdomen</italic>. Fulvous dorsally, apical margin of segments tinged with white. <italic>Male genitalia</italic> (Figs <xref ref-type="fig" rid="F7">17</xref>, <xref ref-type="fig" rid="F7">18</xref>). Uncus tapering <!--PageBreak-->from base to middle; laterally membranous and set with several setae ventrally; otherwise strongly sclerotized; with two caniniform teeth medioventrally; distally with four sharp and slender spines, the lateral two longer, about two times as long as the median two. Valva narrow, as in <italic><tp:taxon-name><tp:taxon-name-part taxon-name-part-type="genus" reg="Spinosuncus">S.</tp:taxon-name-part><tp:taxon-name-part taxon-name-part-type="species" reg="aureolalis">aureolalis</tp:taxon-name-part></tp:taxon-name></italic>; transtilla extended ventrally into a long and narrow projection, dorsal margin with sparse setae; costal sclerotized band rather narrow, extended to near distal end of valva; sacculus with central caniniform projection and distal cheliform projection, distal half set with dense setae ventrally, distal projection strongly sclerotized, set with dense and slightly raised spines and one moderately downcurved spine pointing towards juxta; sella short and broad, distally inflated, set <!--PageBreak-->with modified setae forming editum, varying form fin-shaped to thick needle-shaped, ventral margin upcurved, thickened and sclerotized, distally spinose, ending in long, curved spine. Juxta shield-shaped, pentagonal, distal margin slightly bifid. Phallus as in <italic><tp:taxon-name><tp:taxon-name-part taxon-name-part-type="genus" reg="Spinosuncus">S.</tp:taxon-name-part><tp:taxon-name-part taxon-name-part-type="species" reg="aureolalis">aureolalis</tp:taxon-name-part></tp:taxon-name></italic>. <italic>Female genitalia</italic> (Figs <xref ref-type="fig" rid="F11">26</xref>, <xref ref-type="fig" rid="F11">27</xref>). Anterior apophysis sclerotized, slightly sin<!--PageBreak-->uate in distal third; posterior apophysis oblong, slender, and strongly sclerotized. Sinus vaginalis with two large, thick, hook-like notches anterolaterally; lamella postvaginalis sclerotized, band-shaped, extended dorsolaterally to approximately 1/3 width of sinus <!--PageBreak-->vaginalis. Antrum granulated and broad. Ductus bursae long and moderately wide, about two times as long as diameter of corpus bursae; colliculum well-developed, with anterior end narrower. Corpus bursae globular; accessory bursa arising from posterior end of corpus bursae; rhombic signum with carinae well-developed and connected (Figure <xref ref-type="fig" rid="F11">26A</xref>) or weak and wide separated (Figure <xref ref-type="fig" rid="F11">27A</xref>), other two angles densely bearing spines, sometimes smooth medially (Figure <xref ref-type="fig" rid="F11">27A</xref>); second signum absent.</p><fig id="F7" position="float" orientation="portrait"><label>Figures 17–18.</label><caption><p>Male genitalia of <italic><tp:taxon-name><tp:taxon-name-part taxon-name-part-type="genus" reg="Spinosuncus">Spinosuncus</tp:taxon-name-part><tp:taxon-name-part taxon-name-part-type="species" reg="quadracutus">quadracutus</tp:taxon-name-part></tp:taxon-name></italic>. <bold>17</bold> Fujian (genitalia slide no. SYSU0034) <bold>18</bold> Hainan (genitalia slide no. SYSU0048). <bold>A</bold>: Whole genitalia. <bold>B</bold>: Base of valva dorsally. <bold>C</bold>: Projections of sacculus. <bold>D</bold>: Apex of phallus. Scale bars: 0.5 mm.</p></caption><graphic xmlns:xlink="http://www.w3.org/1999/xlink" xlink:href="zookeys-799-115-g007.jpg" position="float" orientation="portrait" xlink:type="simple" id="oo_245523.jpg"/></fig><fig id="F8" position="float" orientation="portrait"><label>Figures 19–21.</label><caption><p>Female genitalia of <italic><tp:taxon-name><tp:taxon-name-part taxon-name-part-type="genus" reg="Spinosuncus">Spinosuncus</tp:taxon-name-part></tp:taxon-name></italic> spp. <bold>19</bold><italic><tp:taxon-name><tp:taxon-name-part taxon-name-part-type="genus" reg="Spinosuncus">S.</tp:taxon-name-part><tp:taxon-name-part taxon-name-part-type="species" reg="contractalis">contractalis</tp:taxon-name-part></tp:taxon-name></italic>, Hainan (genitalia slide no. SYSU0185) <bold>20</bold><italic><tp:taxon-name><tp:taxon-name-part taxon-name-part-type="genus" reg="Spinosuncus">S.</tp:taxon-name-part><tp:taxon-name-part taxon-name-part-type="species" reg="rectacutus">rectacutus</tp:taxon-name-part></tp:taxon-name></italic>, Guangxi (genitalia slide no. SYSU0979) <bold>21</bold><italic><tp:taxon-name><tp:taxon-name-part taxon-name-part-type="genus" reg="Spinosuncus">S.</tp:taxon-name-part><tp:taxon-name-part taxon-name-part-type="species" reg="brevacutus">brevacutus</tp:taxon-name-part></tp:taxon-name></italic>, Guizhou (genitalia slide no. SYSU0978). A–B: Ventral views. B: Posterad of colliculum. Scale bars: 1.0 mm.</p></caption><graphic xmlns:xlink="http://www.w3.org/1999/xlink" xlink:href="zookeys-799-115-g008.jpg" position="float" orientation="portrait" xlink:type="simple" id="oo_245524.jpg"/></fig><fig id="F9" position="float" orientation="portrait"><label>Figures 22–23.</label><caption><p>Female genitalia of <italic><tp:taxon-name><tp:taxon-name-part taxon-name-part-type="genus" reg="Spinosuncus">Spinosuncus</tp:taxon-name-part></tp:taxon-name></italic> spp. <bold>22</bold><italic><tp:taxon-name><tp:taxon-name-part taxon-name-part-type="genus" reg="Spinosuncus">S.</tp:taxon-name-part><tp:taxon-name-part taxon-name-part-type="species" reg="praepandalis">praepandalis</tp:taxon-name-part></tp:taxon-name></italic>, Yunnan (genitalia slide no. SYSU0980) <bold>23</bold><italic><tp:taxon-name><tp:taxon-name-part taxon-name-part-type="genus" reg="Spinosuncus">S.</tp:taxon-name-part><tp:taxon-name-part taxon-name-part-type="species" reg="curvisetaceus">curvisetaceus</tp:taxon-name-part></tp:taxon-name></italic>, Jiangxi (genitalia slide no. SYSU0061). <bold>A–B</bold>: Ventral views. <bold>B</bold>: Posterad of colliculum. Scale bars: 1.0 mm.</p></caption><graphic xmlns:xlink="http://www.w3.org/1999/xlink" xlink:href="zookeys-799-115-g009.jpg" position="float" orientation="portrait" xlink:type="simple" id="oo_245525.jpg"/></fig><fig id="F10" position="float" orientation="portrait"><label>Figures 24–25.</label><caption><p>Female genitalia of <italic><tp:taxon-name><tp:taxon-name-part taxon-name-part-type="genus" reg="Spinosuncus">Spinosuncus</tp:taxon-name-part><tp:taxon-name-part taxon-name-part-type="species" reg="aureolalis">aureolalis</tp:taxon-name-part></tp:taxon-name></italic>. <bold>24</bold> Yunnan (genitalia slide no. ZDD12052) <bold>25</bold> Yunnan (genitalia slide no. FCEL0002) <bold>A–B</bold>: Ventral views. <bold>B</bold>: Posterad of colliculum. Scale bars: 1.0 mm.</p></caption><graphic xmlns:xlink="http://www.w3.org/1999/xlink" xlink:href="zookeys-799-115-g010.jpg" position="float" orientation="portrait" xlink:type="simple" id="oo_245526.jpg"/></fig><fig id="F11" position="float" orientation="portrait"><label>Figures 26–27.</label><caption><p>Female genitalia of <italic><tp:taxon-name><tp:taxon-name-part taxon-name-part-type="genus" reg="Spinosuncus">Spinosuncus</tp:taxon-name-part><tp:taxon-name-part taxon-name-part-type="species" reg="quadracutus">quadracutus</tp:taxon-name-part></tp:taxon-name></italic>. <bold>26</bold> Hainan (genitalia slide no. SYSU0912) <bold>27</bold> Hainan (genitalia slide no. SYSU0035). A–B: Ventral views. B: Posterad of colliculum. Scale bars: 1.0 mm.</p></caption><graphic xmlns:xlink="http://www.w3.org/1999/xlink" xlink:href="zookeys-799-115-g011.jpg" position="float" orientation="portrait" xlink:type="simple" id="oo_245528.jpg"/></fig><!--PageBreak--></tp:treatment-sec><tp:treatment-sec sec-type="etymology" id="SECID0EL2AI"><title>Etymology.</title><p>The specific name is derived from the Latin <italic>quadri</italic>- (four) and <italic>acutus</italic> (pointed), referring to the distal uncus with four pointed spines.</p></tp:treatment-sec><tp:treatment-sec sec-type="distribution" id="SECID0EV2AI"><title>Distribution.</title><p>(Figure <xref ref-type="fig" rid="F12">28</xref>). China (Fujian, Hainan)</p><fig id="F12" position="float" orientation="portrait"><label>Figure 28.</label><caption><p>Distribution of <italic><tp:taxon-name><tp:taxon-name-part taxon-name-part-type="genus" reg="Spinosuncus">Spinosuncus</tp:taxon-name-part></tp:taxon-name></italic> species in China. <bold>A</bold> Distance between Bubang and Nabang.</p></caption><graphic xmlns:xlink="http://www.w3.org/1999/xlink" xlink:href="zookeys-799-115-g012.jpg" position="float" orientation="portrait" xlink:type="simple" id="oo_245529.jpg"/></fig></tp:treatment-sec><tp:treatment-sec><!--Section generated to contain objects referenced in tp:taxon-treatment.--><fig id="F3" position="float" orientation="portrait"><label>Figures 3–9.</label><caption><p>Adults of <italic><tp:taxon-name><tp:taxon-name-part taxon-name-part-type="genus" reg="Spinosuncus">Spinosuncus</tp:taxon-name-part></tp:taxon-name></italic> spp. <bold>3</bold><italic><tp:taxon-name><tp:taxon-name-part taxon-name-part-type="genus" reg="Spinosuncus">S.</tp:taxon-name-part><tp:taxon-name-part taxon-name-part-type="species" reg="contractalis">contractalis</tp:taxon-name-part></tp:taxon-name></italic>, male (Dahaoping, Yunnan) <bold>4</bold><italic><tp:taxon-name><tp:taxon-name-part taxon-name-part-type="genus" reg="Spinosuncus">S.</tp:taxon-name-part><tp:taxon-name-part taxon-name-part-type="species" reg="rectacutus">rectacutus</tp:taxon-name-part></tp:taxon-name></italic>, holotype, male (Weng’ang Town, Guizhou) <bold>5</bold><italic><tp:taxon-name><tp:taxon-name-part taxon-name-part-type="genus" reg="Spinosuncus">S.</tp:taxon-name-part><tp:taxon-name-part taxon-name-part-type="species" reg="brevacutus">brevacutus</tp:taxon-name-part></tp:taxon-name></italic>, holotype, male (Weng’ang Town, Guizhou) <bold>6</bold><italic><tp:taxon-name><tp:taxon-name-part taxon-name-part-type="genus" reg="Spinosuncus">S.</tp:taxon-name-part><tp:taxon-name-part taxon-name-part-type="species" reg="praepandalis">praepandalis</tp:taxon-name-part></tp:taxon-name></italic>, male (Weng’ang Town, Guizhou) <bold>7</bold><italic><tp:taxon-name><tp:taxon-name-part taxon-name-part-type="genus" reg="Spinosuncus">S.</tp:taxon-name-part><tp:taxon-name-part taxon-name-part-type="species" reg="curvisetaceus">curvisetaceus</tp:taxon-name-part></tp:taxon-name></italic>, paratype, male (Tongmu Village, Fujian) <bold>8</bold><italic><tp:taxon-name><tp:taxon-name-part taxon-name-part-type="genus" reg="Spinosuncus">S.</tp:taxon-name-part><tp:taxon-name-part taxon-name-part-type="species" reg="aureolalis">aureolalis</tp:taxon-name-part></tp:taxon-name></italic>, male (Bubang, Yunnan) <bold>9</bold><italic><tp:taxon-name><tp:taxon-name-part taxon-name-part-type="genus" reg="Spinosuncus">S.</tp:taxon-name-part><tp:taxon-name-part taxon-name-part-type="species" reg="quadracutus">quadracutus</tp:taxon-name-part></tp:taxon-name></italic>, paratype, male (Mt. Limu, Hainan). Scale bars: 5.0 mm.</p></caption><graphic xmlns:xlink="http://www.w3.org/1999/xlink" xlink:href="zookeys-799-115-g003.jpg" position="float" orientation="portrait" xlink:type="simple" id="oo_245518.jpg"/></fig><fig id="F6" position="float" orientation="portrait"><label>Figures 15–16.</label><caption><p>Male genitalia of <italic><tp:taxon-name><tp:taxon-name-part taxon-name-part-type="genus" reg="Spinosuncus">Spinosuncus</tp:taxon-name-part><tp:taxon-name-part taxon-name-part-type="species" reg="aureolalis">aureolalis</tp:taxon-name-part></tp:taxon-name></italic>. <bold>15</bold> Yunnan (genitalia slide no. ZDD12054) <bold>16</bold> Yunnan (genitalia slide no. SYSU0173). <bold>A</bold>: Whole genitalia. <bold>B</bold>: Base of valva dorsally. <bold>C</bold>: Projections of sacculus. D: Apex of phallus. Scale bars: 0.5 mm.</p></caption><graphic xmlns:xlink="http://www.w3.org/1999/xlink" xlink:href="zookeys-799-115-g006.jpg" position="float" orientation="portrait" xlink:type="simple" id="oo_245522.jpg"/></fig></tp:treatment-sec></tp:taxon-treatment>
